# Supplementary material for: IntEREst: intron-exon retention estimator
Source: BMC Bioinformatics. 2018 Apr 11;19:130. doi: 10.1186/s12859-018-2122-5 (PMC5896110; doi:10.1186/s12859-018-2122-5)
Supplement: Supplementary file 2 — Tab delimited text file that includes the differentially retained introns, when comparing the ZRSR2mut samples to the controls using the IntEREst-DESeq2. (TSV 634 kb) [file 12859_2018_2122_MOESM2_ESM.tsv]

chr	begin	end	strand	int_ex	int_ex_num	gene_symbol	collapsed_transcripts_id	collapsed_transcripts	collapsed_gene_symbol	collapsed_gene_id	intron_type	SRR1691633_IR	SRR1691634_IR	SRR1691635_IR	SRR1691636_IR	SRR1691637_IR	SRR1691638_IR	SRR1691639_IR	SRR1691640_IR	SRR1691641_IR	SRR1691642_IR	SRR1691643_IR	SRR1691644_IR	SRR1691645_IR	SRR1691646_IR	SRR1691647_IR	SRR1691648_IR	SRR1691633_ex_junc	SRR1691634_ex_junc	SRR1691635_ex_junc	SRR1691636_ex_junc	SRR1691637_ex_junc	SRR1691638_ex_junc	SRR1691639_ex_junc	SRR1691640_ex_junc	SRR1691641_ex_junc	SRR1691642_ex_junc	SRR1691643_ex_junc	SRR1691644_ex_junc	SRR1691645_ex_junc	SRR1691646_ex_junc	SRR1691647_ex_junc	SRR1691648_ex_junc	baseMean	log2FoldChange	lfcSE	stat	pvalue	padj
chr1	1201671	1203112	-	intron	14	NA	42	uc001adm.4,uc001ado.3,uc001adp.3,uc001adq.3,uc001adr.3	UBE2J2	118424	U2	19	19	17	45	19	42	53	58	15	10	11	13	11	18	21	7	13	23	23	9	6	12	14	7	51	36	10	26	20	6	11	25	20.9375	2.14945611875008	0.55195726118504	3.89424375745188	9.85055575577132e-05	0.00926362155334517
chr1	1480383	1497731	-	intron	6	NA	59	uc001agd.3,uc009vkg.1,uc001age.1	SSU72	29101	U2	926	457	1439	2338	625	1206	1803	906	292	214	195	254	361	198	133	247	292	527	700	553	484	591	441	278	1071	777	285	935	680	292	410	632	641.9375	2.75110244610582	0.426810817300155	6.44571865237217	1.15053921880534e-10	8.16454866995036e-08
chr1	1500297	1509857	-	intron	8	SSU72	59	uc001agd.3,uc009vkg.1,uc001age.1	SSU72	29101	U2	162	114	205	365	78	340	266	195	46	54	59	138	92	64	41	98	228	331	388	313	281	294	311	172	617	456	209	528	378	212	280	409	241.375	1.95718602366497	0.412627134280119	4.74323150628359	2.10335662171856e-06	0.000442648086295279
chr1	1710298	1711343	-	intron	30	NA	66	uc010nyv.2,uc001aic.3,uc001aid.4,uc001aie.3,uc009vkx.1	NADK	65220	U2	276	365	775	485	164	451	378	217	39	24	7	120	57	27	95	30	504	297	174	382	274	249	266	149	453	97	162	441	171	359	431	225	254.5	2.99031436691411	0.553119141225633	5.40627532847263	6.4348855284329e-08	2.24522479792897e-05
chr1	2080364	2082228	*	intron	24	PRKCZ	74	uc001aiq.3,uc001air.3,uc010nyw.2,uc001ais.3,uc009vlb.3,uc010nyx.2,uc001ait.3,uc001aiu.1,uc001aiz.2,uc001aiv.2,uc001aiw.2,uc031pkt.1,uc001aix.2,uc001aiy.3,uc031pku.1,uc031pkv.1	AX747530,BC018779,C1orf86,PRKCZ	5590,NA,199990	U2	45	146	184	182	52	64	80	111	14	8	2	108	62	3	12	21	15	15	16	17	23	20	25	11	57	27	9	81	43	10	31	30	47.625	2.92957356200147	0.736156357776962	3.97955343461024	6.90448404656512e-05	0.00712631059325096
chr1	6409927	6418885	-	intron	18	ACOT7	114	uc001amq.3,uc001amr.3,uc001ams.3,uc001amt.3,uc001amu.3	ACOT7	11332	U2	2	2	8	3	2	5	7	6	2	1	1	0	4	0	1	0	22	28	31	12	21	22	44	16	61	123	53	38	38	24	44	37	20.5625	3.05200536106811	0.724132911345634	4.21470328616423	2.50106785531661e-05	0.00325699787651615
chr1	6741098	6761788	*	intron	42	DNAJC11	123	uc001aoc.3,uc001aod.3,uc001aoe.2,uc001aof.2,uc001aog.2,uc010nzu.1	DNAJC11,THAP3	90326,55735	U2	38	31	87	81	34	155	100	67	29	27	31	21	27	31	21	29	64	156	141	71	66	115	103	59	171	247	122	136	179	77	133	80	85.28125	2.02007962677796	0.427829115659598	4.72169740870378	2.33884469353253e-06	0.000481162230818067
chr1	9747628	9751524	*	intron	10	NA	143	uc001aqa.2,uc001aqb.4,uc010oaf.2,uc021ogb.1,uc001aqe.4,uc001aqc.4,uc021oga.1,uc001aqf.3,uc001aqh.3,uc001aqi.3,uc010oag.2	BC038541,C1orf200,CLSTN1,PIK3CD	5293,644997,NA,22883	U2	31	16	60	46	16	51	74	30	17	10	4	12	18	10	8	10	180	137	116	177	153	100	183	152	239	119	73	270	130	202	70	121	88.59375	1.89509163754954	0.459363316385006	4.1254744772898	3.69971212133566e-05	0.00441479945279739
chr1	9833453	9883700	*	intron	92	CLSTN1	143	uc001aqa.2,uc001aqb.4,uc010oaf.2,uc021ogb.1,uc001aqe.4,uc001aqc.4,uc021oga.1,uc001aqf.3,uc001aqh.3,uc001aqi.3,uc010oag.2	BC038541,C1orf200,CLSTN1,PIK3CD	5293,644997,NA,22883	U2	13	13	35	24	15	53	52	28	9	19	4	10	15	9	6	8	18	22	40	26	31	36	52	15	69	98	25	38	48	26	31	24	28.5	2.1232067539763	0.529168223868948	4.01234741279953	6.01179375775222e-05	0.00636232291395892
chr1	11147968	11148179	-	intron	32	EXOSC10	159	uc001asa.3,uc001asb.3,uc009vmy.1	EXOSC10	5394	U2	14	2	12	3	14	19	1	16	0	4	1	4	3	0	1	3	300	307	289	291	250	262	322	260	397	380	371	326	294	335	240	211	154.125	2.50294081288569	0.514934211106539	4.86070018052818	1.16971295046206e-06	0.000272734356241625
chr1	11879612	11882751	*	intron	52	CLCN6	170	uc001asz.3,uc001ata.3,uc009vne.2,uc009vnf.2,uc009vng.2,uc009vnh.2,uc001ate.5,uc010oat.3,uc010oau.3,uc010oav.1,uc010oaw.1,uc010oax.1,uc010oay.1,uc010oaz.1,uc010oba.1,uc031plg.1,uc001atb.1,uc001atc.2,uc001atd.1,uc009vnd.1,uc001ati.3	C1orf167,CLCN6,MTHFR,NPPA,NPPA-AS1	NA,1185,100379251,4524,4878	U12	390	160	327	384	261	362	382	265	86	60	62	105	92	72	82	64	65	34	44	45	46	42	37	24	66	70	41	43	39	83	64	41	123.0625	2.42992940341822	0.307149801615485	7.91121918567995	2.54880319797458e-15	4.5108596163865e-12
chr1	11882859	11883763	*	intron	54	CLCN6	170	uc001asz.3,uc001ata.3,uc009vne.2,uc009vnf.2,uc009vng.2,uc009vnh.2,uc001ate.5,uc010oat.3,uc010oau.3,uc010oav.1,uc010oaw.1,uc010oax.1,uc010oay.1,uc010oaz.1,uc010oba.1,uc031plg.1,uc001atb.1,uc001atc.2,uc001atd.1,uc009vnd.1,uc001ati.3	C1orf167,CLCN6,MTHFR,NPPA,NPPA-AS1	NA,1185,100379251,4524,4878	U2	120	58	91	130	74	105	113	66	22	32	48	27	27	84	39	24	80	45	39	53	55	55	51	33	67	81	53	44	33	93	62	40	60.75	1.52367696127132	0.380173210969484	4.00784936262546	6.12741807540274e-05	0.0064614129458014
chr1	12052748	12056212	+	intron	8	MFN2	174	uc001atn.4,uc009vni.3	MFN2	9927	U2	33	10	18	55	48	15	32	44	2	8	6	22	17	10	5	9	494	421	363	558	544	297	845	596	659	477	689	531	447	583	498	596	279.125	1.81212692500546	0.437407396160417	4.14288130679177	3.42969470511574e-05	0.00416706488270113
chr1	12290178	12294247	+	intron	2	VPS13D	178	uc001atv.3,uc001atw.3,uc001atx.3,uc001aty.1,uc009vnl.3,uc010obd.2,uc001atz.1	SNORA59B,VPS13D	55187,677882	U2	6	8	31	16	5	19	14	10	8	4	4	4	9	6	10	3	7	11	11	9	9	7	14	15	10	18	22	29	18	18	28	15	12.4375	2.11196250445004	0.51767282221523	4.07972451675657	4.50891030204599e-05	0.0051343206278949
chr1	16174646	16199310	*	intron	4	SPEN	225	uc001axk.1,uc010obp.1,uc001axj.2	FLJ37453,SPEN	23013,729614	U2	129	225	317	244	92	276	200	180	36	85	93	49	90	70	76	91	56	50	58	49	82	45	124	119	71	74	58	153	99	90	56	59	109.25	1.67397106307458	0.391686133956995	4.27375625009583	1.92207153770307e-05	0.00262153068140963
chr1	19571525	19577908	-	intron	44	EMC1	273	uc001bbn.4,uc001bbo.4,uc001bbp.4,uc001bbq.4,uc001bbr.4	EMC1	23065	U2	23	14	17	31	10	31	26	31	7	7	4	8	6	17	3	7	57	120	96	48	66	75	76	63	165	156	95	138	64	49	61	44	50.46875	1.99429202219267	0.474970928562931	4.19876649761825	2.68372881458907e-05	0.00343498617913774
chr1	19653907	19655065	+	intron	14	PQLC2	279	uc001bby.3,uc001bbz.3,uc001bca.3,uc001bcb.3,uc021ohq.1	PQLC2	54896	U12	564	264	352	441	270	450	475	188	184	223	205	274	191	152	161	209	42	24	23	12	12	16	13	4	73	41	29	42	14	21	44	22	157.34375	1.87976107534659	0.439455377292423	4.27747883511676	1.89021923333475e-05	0.00258288347760224
chr1	19746245	19750877	*	intron	20	NA	280	uc021ohs.1,uc010ocz.2,uc001bce.3,uc009vpk.3,uc021ohr.1,uc001bcf.2	AX748283,CAPZB,Metazoa_SRP	NA,832	U2	15	11	15	39	12	33	26	24	3	7	8	9	8	2	24	2	847	1136	882	869	759	705	648	410	1817	1115	559	1440	767	715	1048	1214	474.03125	1.9455535702002	0.479329106667941	4.0589097201393	4.93023684812531e-05	0.00550317083078777
chr1	21415707	21437815	-	intron	72	EIF4G3	304	uc010odi.2,uc009vpz.3,uc010odj.2,uc001bec.3,uc001bee.3,uc001bef.3,uc001beg.3,uc010odk.2,uc001beh.3	EIF4G3	8672	U2	155	82	112	167	67	127	99	79	15	7	17	19	14	13	41	19	159	78	84	100	90	85	92	56	126	73	75	154	74	81	109	95	80.125	2.69556736561426	0.37657756047899	7.15806688583787	8.18226338482029e-13	8.83762658372358e-10
chr1	21616983	21619782	*	intron	40	NA	305	uc001beo.2,uc001bej.2,uc001bei.2,uc001bek.2,uc010odl.1,uc001bem.2,uc009vqa.1,uc001ben.1	AX747766,ECE1,LOC100506801	100506801,1889,NA	U2	39	53	95	176	54	43	33	91	10	6	11	51	51	20	32	22	18	7	5	15	6	3	5	5	35	6	8	53	13	22	13	40	32.53125	3.09434267164022	0.667057202834164	4.63879658070269	3.50443767453425e-06	0.000667674920006951
chr1	22084277	22109316	-	intron	52	USP48	311	uc001bfa.3,uc001bfb.3,uc001bfc.3,uc009vqc.3,uc010odq.2,uc001bfd.1,uc001bfe.1,uc001bff.3	USP48	84196	U2	108	97	158	118	64	177	140	66	50	70	40	63	41	73	34	54	160	260	229	183	154	194	120	97	358	330	134	290	197	155	181	164	142.46875	1.49952198174147	0.361298419083446	4.15036961840437	3.31938808547988e-05	0.00406518620047438
chr1	23845623	23847404	*	intron	6	E2F2	332	uc001bhf.1,uc001bhe.2	AX748204,E2F2	NA,1870	U12	642	319	481	602	400	389	1064	641	160	149	353	141	159	140	73	194	640	517	496	592	522	387	1103	934	580	600	1352	438	531	1155	420	615	524.65625	1.86160327296664	0.416249679578004	4.47232361801201	7.73742139610199e-06	0.00129009425781795
chr1	23855543	23857033	*	intron	14	NA	332	uc001bhf.1,uc001bhe.2	AX748204,E2F2	NA,1870	U2	23	125	146	48	23	78	165	74	12	27	16	6	36	23	10	17	43	25	28	28	26	15	67	45	35	46	94	23	26	77	35	39	46.28125	2.65095927311516	0.566934793684492	4.67595092530246	2.92594577947374e-06	0.00057460020505914
chr1	24742395	24745780	+	intron	2	NIPAL3	354	uc010oek.2,uc001bjh.3,uc009vrc.3,uc001bji.3	NIPAL3	57185	U2	15	18	38	30	17	42	29	18	7	13	20	13	4	8	10	1	56	64	51	32	39	42	31	30	69	57	49	93	42	44	79	33	34.1875	1.8792925342675	0.447966352573684	4.19516448829353	2.72673634624489e-05	0.00347492904200339
chr1	26863461	26869652	+	intron	6	NA	389	uc001bmr.1,uc010ofe.1,uc010off.1,uc001bms.1,uc009vsl.1,uc021ojp.1	MIR1976,RPS6KA1	6195,100302190	U2	187	277	392	638	188	336	301	225	109	66	51	212	152	54	117	106	38	62	37	31	23	32	26	15	69	56	22	89	30	27	66	38	127.25	2.14159523388463	0.466745973818412	4.58835288147086	4.46756983979303e-06	0.000823406193822731
chr1	27190948	27205872	*	intron	22	NA	392	uc021ojq.1,uc001bnb.3,uc010ofh.1,uc001bnc.1,uc001bng.2,uc001bnj.4,uc021ojr.1,uc010ofi.1,uc001bnd.1,uc009vsp.2,uc001bne.3,uc001bnf.3,uc001bni.2,uc010ofj.2	BC016143,C1orf172,FAM46B,GPATCH3,GPN2,NR0B2,NUDC,SFN,TRNP1,ZDHHC18	NA,84243,2810,10726,388610,54707,63906,8431,126695,115572	U2	1099	544	1219	1606	1017	1261	1291	849	539	632	604	518	536	655	405	522	26	21	15	23	14	17	16	25	35	53	44	66	25	53	37	26	431.03125	2.12094875725878	0.311956790109843	6.79885427886334	1.05454414070944e-11	9.22054478935903e-09
chr1	27206241	27210650	*	intron	24	GPN2	392	uc021ojq.1,uc001bnb.3,uc010ofh.1,uc001bnc.1,uc001bng.2,uc001bnj.4,uc021ojr.1,uc010ofi.1,uc001bnd.1,uc009vsp.2,uc001bne.3,uc001bnf.3,uc001bni.2,uc010ofj.2	BC016143,C1orf172,FAM46B,GPATCH3,GPN2,NR0B2,NUDC,SFN,TRNP1,ZDHHC18	NA,84243,2810,10726,388610,54707,63906,8431,126695,115572	U12	1684	970	2009	2929	1683	2095	2389	1418	384	606	726	556	730	624	472	708	99	81	80	107	69	92	82	83	106	146	136	179	74	151	117	81	677.0625	2.17355099665498	0.290242176753101	7.48874963993928	6.95328308346972e-14	9.03883727416033e-11
chr1	27561443	27587446	+	intron	2	WDTC1	395	uc001bno.4,uc009vst.3,uc001bnp.1	WDTC1	23038	U2	191	88	80	164	112	114	166	123	22	48	81	59	73	69	109	63	74	138	121	99	75	129	93	61	229	184	88	211	196	66	148	153	113.34375	1.67673998277435	0.382017730440119	4.3891679604572	1.13785165098541e-05	0.0017546307891876
chr1	27685358	27685907	-	intron	22	MAP3K6	398	uc001bny.1,uc009vsw.1,uc001bnz.1	MAP3K6	9064	U2	2	0	6	6	2	3	3	1	1	0	0	0	0	0	2	1	6	13	13	14	12	8	3	6	76	60	33	19	7	8	48	25	11.8125	4.40326279621719	1.02622194561435	4.29075095795303	1.78069924651277e-05	0.0024676627775283
chr1	27755444	27816496	-	intron	16	WASF2	402	uc001bof.2,uc010ofl.2	WASF2	10163	U2	231	168	370	352	220	374	320	320	90	122	132	121	146	195	110	203	294	131	159	225	193	169	269	176	313	278	266	330	194	276	262	258	227.09375	1.50343099774654	0.281920418167281	5.3328205438971	9.66988648658177e-08	3.23562331588487e-05
chr1	28261756	28271742	+	intron	2	SMPDL3B	411	uc001bpf.3,uc001bpg.3,uc010ofq.2,uc010ofr.2	SMPDL3B	27293	U2	35	39	69	71	13	56	34	37	8	23	11	39	36	12	22	15	6	2	4	6	7	14	7	4	26	40	17	11	8	4	8	9	21.65625	2.39122333661625	0.609459614297807	3.92351401228006	8.72666872668866e-05	0.00850621466004962
chr1	28995352	29010094	+	intron	2	GMEB1	426	uc001bqz.3,uc001bra.3,uc001brb.3,uc021oke.1	GMEB1,SCARNA24	10691,NA	U2	113	96	176	196	80	195	189	138	64	64	25	42	76	33	56	53	46	49	48	44	54	48	78	82	71	43	72	66	43	94	83	63	80.625	1.77105954101793	0.340556846815411	5.20048138094808	1.98773031760473e-07	5.9106005980549e-05
chr1	29213723	29241087	*	intron	2	NA	429	uc001brg.2,uc001brh.2,uc001bri.2,uc001brj.2,uc001brm.2,uc009vtk.2,uc001brk.3,uc001brl.2,uc021okg.1,uc009vtl.2,uc009vtm.2,uc009vtn.2,uc021okh.1,uc001brn.2,uc021oki.1	EPB41,TMEM200B	2035,399474,NA	U2	208	169	287	335	105	503	387	262	136	123	59	82	154	128	99	94	76	79	80	82	31	84	104	49	155	172	93	59	144	72	100	73	143.25	1.93567008459543	0.403083755238854	4.80215354609966	1.56968251703204e-06	0.000345690215853654
chr1	31440158	31441009	-	intron	26	NA	437	uc001bsf.1,uc001bsh.1,uc001bsi.1,uc001bsj.1,uc010oga.1,uc001bsk.1,uc010ogb.1,uc021okk.1,uc021okl.1,uc001bsl.1	PUM1,SNORD103A,SNORD85	9698,692234,692200	U2	6	7	24	10	3	12	23	5	6	1	5	2	0	2	3	3	132	83	73	121	114	71	132	136	135	103	130	112	78	210	124	89	61.09375	2.21898581643232	0.530049021012666	4.18637848286733	2.83440567123451e-05	0.00358000302893079
chr1	32646116	32646842	+	intron	4	TXLNA	454	uc001bui.3,uc001buj.3	TXLNA	200081	U2	10	4	7	8	9	12	13	7	6	3	1	3	2	1	3	2	101	79	139	89	77	102	162	91	203	169	117	164	75	103	67	89	59.9375	1.96962554449909	0.504552567170685	3.90370730951564	9.47303339617641e-05	0.00902413939471168
chr1	32667701	32669479	+	intron	4	CCDC28B	455	uc021okt.1,uc001bul.1	CCDC28B	79140	U2	65	42	84	118	47	98	80	47	62	42	30	21	46	27	45	46	14	26	23	14	13	22	27	13	83	168	70	86	63	22	75	51	52.1875	2.88851649524752	0.43764065793392	6.60020142754576	4.1059952195139e-11	3.2082018924471e-08
chr1	32669647	32669786	+	intron	6	CCDC28B	455	uc021okt.1,uc001bul.1	CCDC28B	79140	U2	15	16	22	44	14	20	28	12	19	11	3	10	12	8	8	15	15	30	20	17	13	26	23	10	81	170	62	98	72	15	74	46	32.15625	2.99626322504286	0.523279800300924	5.72592946129353	1.02868960240213e-08	4.55142475197761e-06
chr1	32669981	32670198	+	intron	8	CCDC28B	455	uc021okt.1,uc001bul.1	CCDC28B	79140	U2	17	16	23	39	11	29	16	6	18	10	4	7	8	2	11	6	10	24	9	13	10	23	13	7	63	124	44	67	61	4	59	29	24.46875	3.29902440527144	0.625055027657597	5.27797435312948	1.3061974093793e-07	4.16206629188621e-05
chr1	32670399	32670794	+	intron	10	NA	455	uc021okt.1,uc001bul.1	CCDC28B	79140	U2	31	33	62	65	18	57	42	42	36	28	13	18	28	12	25	22	4	14	3	8	8	14	7	6	51	94	37	44	45	1	49	19	29.25	3.35280595181335	0.586636519597787	5.71530383773606	1.09508180431045e-08	4.80178661136045e-06
chr1	32688232	32689634	*	intron	32	EIF3I	457	uc001bun.2,uc001bur.4,uc009vuc.3,uc001buo.3,uc001bup.3,uc009vub.1,uc010oha.2,uc001buq.4	DCDC2B,EIF3I,TMEM234	149069,8668,56063	U2	82	123	164	303	122	377	133	96	39	57	20	101	84	12	32	54	905	1285	1059	875	1021	780	1088	761	991	1484	974	1032	889	775	901	936	548.59375	1.84905864832306	0.44237125930685	4.17987970380432	2.9166334316158e-05	0.00366809105025975
chr1	32689723	32690010	*	intron	34	EIF3I	457	uc001bun.2,uc001bur.4,uc009vuc.3,uc001buo.3,uc001bup.3,uc009vub.1,uc010oha.2,uc001buq.4	DCDC2B,EIF3I,TMEM234	149069,8668,56063	U12	173	152	183	374	191	285	214	148	54	50	39	97	81	15	46	54	1038	1456	1302	1057	1129	938	1245	882	1192	1784	1171	1327	1078	933	1134	1132	654.8125	2.08811883372687	0.331226806034495	6.30419638653702	2.89692988999142e-10	1.92551458068104e-07
chr1	32690077	32691771	*	intron	36	EIF3I	457	uc001bun.2,uc001bur.4,uc009vuc.3,uc001buo.3,uc001bup.3,uc009vub.1,uc010oha.2,uc001buq.4	DCDC2B,EIF3I,TMEM234	149069,8668,56063	U2	280	255	252	487	295	390	278	265	88	95	66	179	142	59	64	107	1101	1548	1479	1139	1180	1037	1357	928	1339	1922	1181	1467	1162	922	1297	1087	732.75	1.73211621124383	0.29385298780302	5.89449923308226	3.75819343156012e-09	1.93702564120057e-06
chr1	36274037	36282482	+	intron	2	AGO4	499	uc001bzj.2	AGO4	192670	U2	226	372	456	497	111	434	367	219	93	68	32	151	140	62	115	114	188	127	101	128	96	109	113	58	174	92	46	166	118	88	68	120	164.03125	1.71373481763038	0.435890553177604	3.93157136610878	8.43924355916398e-05	0.00828856332317941
chr1	36615116	36621483	-	intron	10	NA	506	uc001bzx.4,uc031pls.1,uc031plt.1,uc031plu.1,uc031plv.1,uc031plw.1,uc031plx.1	TRAPPC3	27095	U2	104	130	259	193	53	191	157	95	13	22	12	11	32	3	14	8	38	36	36	23	21	23	20	25	64	57	37	55	27	37	38	34	58.375	4.01419088910953	0.450069933343607	8.9190381132278	4.70355491801672e-19	1.43941519285881e-15
chr1	38331561	38332130	*	intron	6	INPP5B	529	uc021oln.1,uc001ccf.1,uc009vvk.1,uc001ccg.1,uc010oij.1,uc001cch.3	INPP5B,SNORA63	NA,3633	U12	204	117	131	117	161	175	220	171	22	35	36	50	29	24	27	27	123	95	81	64	121	124	106	113	126	170	193	171	88	193	174	90	111.8125	2.91713931684745	0.302209772198972	9.65269685232691	4.78796909888137e-22	2.00948327097709e-18
chr1	38411523	38411923	*	intron	46	INPP5B	529	uc021oln.1,uc001ccf.1,uc009vvk.1,uc001ccg.1,uc010oij.1,uc001cch.3	INPP5B,SNORA63	NA,3633	U12	69	21	17	26	23	23	39	23	6	3	3	8	2	1	5	5	19	11	12	9	11	12	14	6	20	10	15	23	5	16	14	10	15.03125	3.13408459071579	0.537129949431102	5.83487216461349	5.38318235828063e-09	2.67145880457742e-06
chr1	39723701	39747879	*	intron	22	MACF1	540	uc010oir.3,uc001cdc.2,uc021olt.1,uc031pmc.1,uc001cda.1,uc010oit.1,uc009vvq.1,uc001cdb.1,uc031pmd.1,uc009vvt.1,uc031pme.1,uc001cde.2,uc001cdg.3,uc001cdh.3,uc021olu.1,uc021olv.1	5S_rRNA,KIAA0754,MACF1,Mir_562	23499,643314,NA	U2	70	39	54	94	85	94	89	81	46	25	31	33	15	30	57	51	16	15	11	11	14	10	22	19	18	33	5	37	24	34	24	14	37.53125	1.75284791322138	0.427107964825567	4.10399256763392	4.06080514109585e-05	0.00474545624177401
chr1	40319741	40322948	-	intron	18	TRIT1	547	uc001cec.4,uc001ced.4,uc001cee.4,uc001cef.4,uc001ceg.4,uc001ceh.4,uc001cei.4,uc009vvv.3,uc001cek.3,uc001cel.3,uc001cem.3,uc001cen.3,uc001ceo.3,uc001cep.3,uc001ceq.3,uc009vvx.3,uc021olz.1,uc010oja.1	AK304759,TRIT1	54802,NA	U2	206	299	534	387	217	524	360	127	57	51	143	50	65	46	34	14	37	63	48	35	29	48	38	10	57	52	54	51	24	37	52	12	117.53125	2.66681678854929	0.512764619979219	5.20085958476886	1.98368930341453e-07	5.91054914495885e-05
chr1	40874411	40875428	+	intron	12	SMAP2	556	uc010ojh.2,uc001cfj.3,uc001cfk.3,uc021oma.1,uc010oji.2,uc010ojj.2	SMAP2	64744	U12	1478	746	975	1208	565	1493	1987	1651	592	22	42	79	187	16	32	193	1004	846	675	711	1122	884	1165	1552	2271	1006	508	1211	1684	393	1303	1867	920.875	3.48283795556857	0.67203292943968	5.18254062114554	2.18883675081575e-07	6.41249426857896e-05
chr1	41651923	41707730	*	intron	48	SCMH1	567	uc021omd.1,uc009vwf.1,uc009vwg.1,uc001cgm.2,uc001cgn.2,uc010ojr.2,uc001cgo.3,uc001cgp.3,uc001cgq.3,uc001cgr.3,uc001cgs.3,uc001cgt.3,uc010ojs.1	SCMH1,SLFNL1,SLFNL1-AS1	100507178,200172,22955	U2	60	26	78	57	38	154	86	53	23	40	27	22	29	28	30	20	46	61	56	35	37	54	71	23	62	102	37	64	55	43	52	48	50.53125	1.60740480294571	0.409503579625721	3.9252521416659	8.66389390108124e-05	0.00845624828446197
chr1	45101835	45110369	+	intron	22	RNF220	611	uc001clv.1,uc001clw.1,uc010okx.1,uc010oky.1,uc031pmh.1,uc010okz.2,uc001clx.2,uc001cma.1,uc021omt.1	MIR5584,RNF220	55182,100847089,NA	U2	2161	532	1824	2962	1642	1588	3825	2358	710	817	1230	853	771	1595	655	828	521	487	435	521	566	448	645	653	831	772	811	671	470	746	442	448	1056.8125	1.45903623552343	0.36182376047773	4.03245003478214	5.5198353387952e-05	0.00598836907253799
chr1	45110467	45110666	+	intron	24	RNF220	611	uc001clv.1,uc001clw.1,uc010okx.1,uc010oky.1,uc031pmh.1,uc010okz.2,uc001clx.2,uc001cma.1,uc021omt.1	MIR5584,RNF220	55182,100847089,NA	U12	100	51	151	138	96	114	170	113	18	30	52	35	22	19	20	24	348	373	341	325	386	314	429	414	693	620	595	530	360	524	361	342	253.375	2.54246130855173	0.315863008186059	8.04925313398551	8.33007992563299e-16	1.63150724068801e-12
chr1	45241611	45241705	+	intron	4	NA	615	uc001cmi.3,uc001cmj.1,uc001cmk.1,uc009vxi.3,uc001cml.3	RPS8,SNORD38A,SNORD38B,SNORD46,SNORD55	6202,26811,94161,94162,94163	U2	632	606	726	31	29	463	19	525	49	45	39	50	30	27	59	25	3553	4111	4430	2770	4397	2960	4594	2962	4240	4833	3673	3311	2308	3046	3311	2014	1870.875	3.07031153588729	0.643826868486414	4.76884654271317	1.85283728368988e-06	0.000398490230033759
chr1	52343713	52343946	*	intron	124	NA	673	uc001css.4,uc001cst.4,uc001csu.3,uc001csv.3,uc001csw.3,uc009vza.3,uc001csy.3,uc001csz.3,uc001cta.3,uc001ctb.3,uc009vzb.3,uc001cte.3,uc001ctc.4,uc001ctd.4,uc001ctf.2,uc010ong.1,uc009vzc.1,uc021onj.1,uc001ctg.1	AK090844,MIR761,NRD1,OSBPL9	114883,4898,100313892,NA	U2	60	136	134	139	44	186	111	89	25	22	22	38	41	26	40	41	60	246	235	197	128	257	150	65	252	250	80	264	214	76	148	248	125.75	2.01316141395053	0.462687895277591	4.35101379244584	1.35509526982633e-05	0.00201267956997573
chr1	52830307	52831740	-	intron	46	CC2D1B	679	uc001ctq.2,uc001ctr.3,uc001cts.3	CC2D1B	200014	U2	10	16	65	43	8	46	23	20	4	3	3	3	13	1	4	3	55	31	50	39	30	38	32	41	78	67	28	69	40	34	60	38	31.09375	3.1539914202822	0.555428465343103	5.67848357994021	1.35894075513991e-08	5.81979254649464e-06
chr1	52867901	52869917	-	intron	32	ORC1	680	uc001ctt.3,uc001ctu.3,uc010oni.2	ORC1	4998	U2	14	32	84	40	8	78	28	34	6	13	7	8	19	9	18	16	143	208	119	140	142	117	161	163	143	167	248	132	138	240	159	118	92.25	1.90093198232904	0.459143229913278	4.14017208244165	3.47045383037213e-05	0.00420455762470452
chr1	53192356	53222129	+	intron	2	ZYG11B	686	uc009vzg.3,uc001cuj.3,uc010onj.2,uc009vzh.3	ZYG11B	79699	U2	29	26	86	65	12	65	85	34	7	8	2	24	17	9	26	11	20	15	10	16	22	20	33	31	36	27	24	51	23	25	36	28	28.84375	2.5326911840079	0.534048334457017	4.74243812890637	2.11161330056965e-06	0.000443116017943682
chr1	53662768	53666390	*	intron	2	CPT2	692	uc001cvb.4,uc001cvd.3	C1orf123,CPT2	1376,54987	U2	18	19	76	36	9	128	24	24	4	13	4	6	7	6	5	5	41	33	27	21	40	13	62	46	38	33	54	41	23	23	28	22	29.03125	2.62861196362664	0.596889330699866	4.40385148205705	1.06345761414991e-05	0.00166746304410596
chr1	59156090	59158532	-	intron	32	MYSM1	734	uc001cza.3,uc001czc.3,uc009wab.2,uc001czd.3	MYSM1	114803	U12	490	165	367	374	167	245	664	580	45	52	107	60	64	45	119	45	157	105	85	152	133	103	152	129	68	75	108	109	70	155	132	53	167.96875	2.10679049980163	0.408824609205261	5.15328689213976	2.55959918009831e-07	7.27247973621241e-05
chr1	62160443	62166605	-	intron	6	TM2D1	747	uc001czz.1	TM2D1	83941	U2	263	144	302	638	260	635	457	156	287	215	177	196	197	183	133	229	150	203	213	173	122	198	143	91	503	395	162	475	318	163	183	366	260.3125	1.80840701904323	0.416171983982946	4.34533579539881	1.39062766019347e-05	0.00204888133288665
chr1	62175110	62189384	-	intron	10	TM2D1	747	uc001czz.1	TM2D1	83941	U2	67	51	119	72	41	107	89	62	52	45	49	68	48	45	73	61	134	155	168	160	93	154	118	87	454	363	158	403	262	153	181	326	138.0625	1.56866428225554	0.34890925365278	4.49590908189728	6.92733339154955e-06	0.00118598692760476
chr1	63872798	63876816	+	intron	14	ALG6	757	uc021oof.1,uc010oox.2	ALG6	29929	U2	480	456	820	892	434	883	681	248	53	58	112	95	138	84	100	90	37	73	65	46	39	71	32	12	108	43	16	63	28	19	24	30	197.8125	2.56498576416802	0.490907846379602	5.22498424721574	1.7416993681815e-07	5.35237333243274e-05
chr1	63877003	63877596	+	intron	16	ALG6	757	uc021oof.1,uc010oox.2	ALG6	29929	U2	141	140	214	218	128	262	145	66	19	19	37	46	37	33	39	27	58	94	100	85	60	124	53	28	121	55	20	90	37	31	38	39	81.375	1.87204893894768	0.463366190082761	4.04010689388736	5.34268452827082e-05	0.00581766462869744
chr1	68611696	68613818	*	intron	46	WLS	784	uc001deb.2,uc001dec.2,uc021oot.1,uc001dea.2,uc021oop.1,uc001ded.3,uc021ooq.1,uc001dee.3,uc009wbf.1,uc001def.2,uc001deg.2,uc021oor.1,uc021oos.1,uc001deh.2	DIRAS3,GNG12,GNG12-AS1,JB175146,MIR1262,U7,WLS	100289178,NA,55970,9077,79971,100302279	U12	168	309	209	924	330	652	245	228	67	24	1	42	30	0	35	66	33	89	46	106	60	110	34	27	159	158	9	72	34	13	58	129	139.59375	3.85546165818193	0.793853972228271	4.85663836556744	1.19395360350945e-06	0.000277505421962522
chr1	68960379	68962358	*	intron	22	NA	786	uc001den.3,uc001dej.4,uc001dek.4,uc001del.4,uc001dem.4	BC020917,DEPDC1	NA,55635	U2	7	11	44	12	4	61	24	8	3	1	3	1	2	3	2	1	21	45	36	19	15	21	19	13	48	48	40	50	42	29	33	20	21.4375	4.13173273942928	0.679063217983982	6.084459634989	1.16884843976874e-09	6.89540778566062e-07
chr1	70700472	70701183	+	intron	14	SRSF11	789	uc009wbi.3,uc009wbj.1,uc010oqo.1,uc001des.3,uc001det.3,uc001deu.2,uc001dev.3	SRSF11	9295	U2	4	4	4	6	0	3	5	4	20	25	38	7	5	6	32	22	1440	688	672	954	932	771	1123	1114	753	853	1146	906	715	1090	996	635	467.90625	-2.48636799505229	0.476682701646754	-5.21598116831774	1.82846752782038e-07	5.5151761922817e-05
chr1	78444978	78470635	+	intron	2	NA	817	uc010orn.2,uc001dij.3	DNAJB4	11080	U2	407	796	785	477	522	845	804	509	144	319	183	365	233	155	346	170	13	22	20	14	20	35	39	29	21	21	34	62	19	34	74	19	235.5	1.99061081760669	0.423340703928037	4.70214840939339	2.57438266483804e-06	0.000517317089994602
chr1	84956156	84961055	*	intron	10	RPF1	834	uc001djv.4,uc001djx.3,uc021opb.1,uc001djy.2,uc001djw.4	GNG5,RPF1,SPATA1	80135,NA,2787	U12	1739	707	1564	2982	1891	1999	3247	2015	320	604	596	451	892	279	271	438	491	285	287	411	448	303	474	449	286	492	463	439	377	513	317	300	822.8125	2.08545610979455	0.361210061606409	5.77352718393254	7.76290754067795e-09	3.62005326150097e-06
chr1	84961139	84961564	*	intron	12	RPF1	834	uc001djv.4,uc001djx.3,uc021opb.1,uc001djy.2,uc001djw.4	GNG5,RPF1,SPATA1	80135,NA,2787	U2	50	19	51	66	45	55	62	37	9	15	20	13	23	6	10	11	531	307	301	436	499	366	514	470	290	500	456	444	350	486	321	299	220.6875	1.72508328447398	0.332204773519256	5.19283111497488	2.0712005482531e-07	6.14636085120289e-05
chr1	87380844	87458689	+	intron	2	NA	856	uc001dmc.4,uc010osk.2,uc001dme.2,uc010osl.2,uc001dmf.3,uc001dmg.4,uc010osm.2,uc010osn.2,uc010oso.2,uc021opj.1	HS2ST1,LOC339524	9653,339524,NA	U2	63	40	101	99	28	156	154	82	17	23	24	26	26	25	28	26	14	27	29	12	12	25	19	8	31	36	10	25	17	6	22	11	38.1875	2.00447719207482	0.493900056108089	4.05846722891673	4.93958635425163e-05	0.00550524019981096
chr1	89035879	89149921	*	intron	6	NA	862	uc001dmn.3,uc009wcv.3,uc010osp.2,uc010osq.2,uc010osr.2,uc021opn.1	AK123834,PKN2	5586,NA	U2	66	151	305	159	57	194	135	98	10	29	10	19	27	14	10	19	108	48	29	71	77	40	94	70	33	33	61	65	46	75	52	45	70.3125	2.68829107012018	0.457697157987069	5.87351488469616	4.26650703159384e-09	2.16858137505853e-06
chr1	89479963	89480087	-	intron	14	GBP3	865	uc001dmt.3,uc001dmu.3,uc001dmv.3,uc010oss.2,uc021opp.1	GBP3	2635	U12	24	4	8	20	20	18	27	8	2	4	6	0	6	5	4	2	54	31	22	27	50	59	45	25	43	46	46	23	40	73	52	11	25.15625	2.24693086203886	0.569727196769613	3.94387151390892	8.01766263026165e-05	0.00797199589753186
chr1	89583457	89585861	-	intron	16	GBP2	867	uc001dmy.1,uc001dmz.1,uc001dna.2	GBP2,GBP7	2634,388646	U12	1699	175	300	1301	1001	1511	947	629	130	145	190	145	539	157	182	184	629	127	180	290	588	494	346	306	286	405	319	173	850	849	463	261	493.78125	2.46218495713523	0.5642916952448	4.36331949926552	1.28103641442155e-05	0.00193397001052029
chr1	100571460	100572467	-	intron	10	SASS6	933	uc001dsu.3,uc009wdz.3	SASS6	163786	U2	0	0	0	1	1	1	0	1	9	9	11	1	3	1	6	5	94	82	57	43	52	70	69	38	80	50	64	40	43	90	54	37	31.625	-3.6327853573115	0.850284582856183	-4.2724347007547	1.93350183729896e-05	0.0026345414015821
chr1	104093696	104094342	+	intron	26	AMY2B,RNPC3	949	uc010oul.1,uc010oum.1,uc010oun.2,uc010ouo.2,uc001duq.3,uc010oup.2,uc001dur.3,uc001dus.1	ACTG1P4,AMY2B,RNPC3	55599,280,648740	U12	88	43	80	126	71	116	163	66	18	24	51	35	29	23	19	34	93	81	76	113	81	122	106	60	113	125	91	77	79	89	56	73	75.65625	1.63400065760355	0.351796420128112	4.64473361328835	3.40515538355271e-06	0.000651293606453396
chr1	109289409	109294878	+	intron	2	STXBP3	970	uc021oqz.1,uc001dvy.3	STXBP3	6814	U2	213	133	369	247	50	383	128	116	33	34	24	36	51	57	46	47	248	166	99	109	170	138	168	146	290	147	130	167	90	142	211	104	140.375	2.36333156355374	0.43751059757882	5.40176986942122	6.59865714980604e-08	2.29148119315948e-05
chr1	111413882	111415721	+	intron	2	NA	1015	uc001dzw.3,uc001dzx.3,uc010owa.2	CD53	963	U2	4	8	31	12	8	17	12	13	3	3	0	3	5	3	1	2	553	514	249	569	758	515	501	515	1154	467	246	767	825	678	495	815	304.5625	2.77634727860661	0.543242022048367	5.11070050902547	3.20966455473766e-07	8.74725891352653e-05
chr1	111674191	111680144	*	intron	14	DRAM2	1017	uc001eag.3,uc001eah.1,uc001eai.1,uc001eaj.1,uc001ead.4,uc001eae.4,uc009wfy.3	CEPT1,DRAM2	10390,128338	U2	171	98	115	210	113	188	192	104	76	49	77	111	75	161	133	63	304	289	217	196	269	224	185	164	397	548	244	516	365	300	312	253	209.96875	1.3442564817094	0.336475757237887	3.99510649071521	6.4665180343279e-05	0.00674635109102648
chr1	111680209	111682122	*	intron	16	DRAM2	1017	uc001eag.3,uc001eah.1,uc001eai.1,uc001eaj.1,uc001ead.4,uc001eae.4,uc009wfy.3	CEPT1,DRAM2	10390,128338	U2	124	130	216	126	110	169	111	92	54	30	45	65	42	152	69	69	184	163	89	147	158	132	131	100	289	413	183	297	277	116	247	145	146.09375	1.86847877009011	0.38627891758839	4.83712334536754	1.31731688444958e-06	0.000299542769516179
chr1	111743326	111746917	-	intron	24	NA	1018	uc001eak.2,uc001eal.2	DENND2D	79961	U2	70	94	227	170	71	172	89	68	78	28	23	68	33	27	46	27	4	9	14	7	8	16	7	2	37	15	6	43	23	13	19	8	47.5625	2.83353220389402	0.557759229266417	5.08020675448217	3.77024306665991e-07	0.00010124722391058
chr1	111992204	111992458	*	intron	22	ATP5F1	1025	uc009wgf.1,uc001ebc.3,uc001ebb.3,uc010owe.2,uc021orq.1	ATP5F1,WDR77	515,79084	U2	27	14	23	32	9	23	5	27	4	5	2	5	4	3	11	2	1321	1526	1079	886	1145	664	1131	915	1407	1640	907	1254	891	1222	1003	885	564.75	2.23951408572732	0.429047222154713	5.21973799173034	1.79176431896889e-07	5.44922642042023e-05
chr1	112016653	112018639	+	intron	2	C1orf162	1026	uc001ebe.3	C1orf162	128346	U2	154	347	949	604	223	591	363	217	239	89	93	241	157	111	175	236	375	563	419	392	313	346	354	278	822	490	313	882	408	258	928	434	386.375	1.93948104011849	0.455312348377744	4.25967151347589	2.04727553011135e-05	0.00275646603523965
chr1	112162557	112170091	*	intron	32	RAP1A	1027	uc001ebi.3,uc001ebk.3,uc001ebl.3,uc001ebf.3,uc001ebg.4,uc021orr.1,uc001ebh.4,uc001ebj.2,uc021ors.1	ADORA3,LOC100129269,RAP1A,U6	5906,140,NA,100129269	U2	143	215	469	289	116	655	179	78	44	57	23	90	83	64	69	65	115	95	38	61	60	65	36	63	103	65	50	83	67	60	74	67	116.90625	2.20909698420682	0.476417338913399	4.63689459591306	3.53682653054372e-06	0.000672497355248649
chr1	112170186	112233955	*	intron	34	RAP1A	1027	uc001ebi.3,uc001ebk.3,uc001ebl.3,uc001ebf.3,uc001ebg.4,uc021orr.1,uc001ebh.4,uc001ebj.2,uc021ors.1	ADORA3,LOC100129269,RAP1A,U6	5906,140,NA,100129269	U2	362	142	253	397	123	427	454	385	94	89	85	135	161	177	109	145	547	465	387	308	294	363	315	302	522	363	249	440	419	328	396	399	301.09375	1.4176615608955	0.338239712716685	4.19129246979629	2.77369830470266e-05	0.00352454035530007
chr1	117087227	117113524	-	intron	10	CD58	1074	uc001egm.3,uc001egn.3,uc010owy.2,uc001ego.1,uc001egp.4	CD58	965	U2	176	208	336	680	126	599	290	546	61	99	57	217	232	153	61	191	325	334	225	248	301	281	404	292	452	293	380	455	336	379	395	436	299	1.8424100235978	0.437124568383337	4.21483978906006	2.49955564083813e-05	0.00325699787651615
chr1	120512368	120529582	-	intron	58	NOTCH2	1101	uc001eik.3,uc001eil.3,uc021osy.1,uc001eim.4	NOTCH2	4853	U2	3	4	8	8	5	23	6	9	0	0	1	5	2	6	2	1	152	84	95	90	94	106	110	159	232	188	83	178	187	163	95	97	68.625	2.415477251759	0.568278869760202	4.25051392950483	2.13280570479132e-05	0.00284296033025328
chr1	145417546	145438461	*	intron	620	NA	1119	uc010oxn.2,uc010oxo.2,uc021ott.2,uc021oth.2,uc021oti.1,uc021otj.2,uc021otk.1,uc001ejz.1,uc021otl.1,uc021otm.1,uc021otn.1,uc021oto.2,uc021otp.1,uc021otq.1,uc021otr.2,uc021ots.1,uc021otu.1,uc021otv.1,uc010oyb.2,uc001ekk.2,uc001ekl.2,uc021otw.1,uc021otx.1,uc010oyd.2,uc021oty.1,uc021ouc.1,uc009wif.1,uc010oye.3,uc001ele.3,uc009wig.2,uc031pnx.1,uc001eli.4,uc031pny.1,uc009wii.1,uc021ouf.1,uc031pnz.1,uc0…	5S_rRNA,AF420437,AK094156,AK123675,AL050141,ANKRD34A,ANKRD35,AX746564,AX747132,AX747161,BC047032,BC065231,BC073801,BX647792,CD160,DQ587808,GNRHR2,GPR89A,GPR89C,HFE2,HYDIN2,ITGA10,LINC00623,LIX1L,LOC100288142,LOC653513,LOC728875,NBPF10,NBPF12,NBPF24,NBPF8,NBPF9,NOTCH2NL,NUDT17,PDE4DIP,PDZK1,PDZK1P1,PEX11B,PFN1P2,PIAS3,POLR3C,POLR3GL,PPIAL4B,RBM8A,RNF115,SEC22B,TRNA_Asn,TRNA_Gln,TRNA_Glu,TRNA_Gly,T…	728841,400818,100288142,NA,9554,388677,100132406,148738,10628,284615,128077,9939,8799,8515,148741,10401,27246,5174,728932,100288805,149013,728855,728875,653505,767846,653513,9659,84265,200035,10623,11126,653519,728939,728912	U2	28	34	59	53	22	68	58	45	7	11	9	24	16	10	11	17	1202	1046	1275	1986	2483	1348	3416	3574	2242	3602	1252	1965	2308	1891	937	2840	1057.46875	1.86653649420741	0.44775947975458	4.16861413013627	3.06457298960987e-05	0.00382467561735568
chr1	145501670	145507556	*	intron	674	NA	1119	uc010oxn.2,uc010oxo.2,uc021ott.2,uc021oth.2,uc021oti.1,uc021otj.2,uc021otk.1,uc001ejz.1,uc021otl.1,uc021otm.1,uc021otn.1,uc021oto.2,uc021otp.1,uc021otq.1,uc021otr.2,uc021ots.1,uc021otu.1,uc021otv.1,uc010oyb.2,uc001ekk.2,uc001ekl.2,uc021otw.1,uc021otx.1,uc010oyd.2,uc021oty.1,uc021ouc.1,uc009wif.1,uc010oye.3,uc001ele.3,uc009wig.2,uc031pnx.1,uc001eli.4,uc031pny.1,uc009wii.1,uc021ouf.1,uc031pnz.1,uc0…	5S_rRNA,AF420437,AK094156,AK123675,AL050141,ANKRD34A,ANKRD35,AX746564,AX747132,AX747161,BC047032,BC065231,BC073801,BX647792,CD160,DQ587808,GNRHR2,GPR89A,GPR89C,HFE2,HYDIN2,ITGA10,LINC00623,LIX1L,LOC100288142,LOC653513,LOC728875,NBPF10,NBPF12,NBPF24,NBPF8,NBPF9,NOTCH2NL,NUDT17,PDE4DIP,PDZK1,PDZK1P1,PEX11B,PFN1P2,PIAS3,POLR3C,POLR3GL,PPIAL4B,RBM8A,RNF115,SEC22B,TRNA_Asn,TRNA_Gln,TRNA_Glu,TRNA_Gly,T…	728841,400818,100288142,NA,9554,388677,100132406,148738,10628,284615,128077,9939,8799,8515,148741,10401,27246,5174,728932,100288805,149013,728855,728875,653505,767846,653513,9659,84265,200035,10623,11126,653519,728939,728912	U2	44	57	106	62	23	128	91	52	43	20	18	18	32	27	25	26	32	32	25	49	45	45	48	46	31	45	38	43	54	40	53	45	45.09375	1.54579801421622	0.380632229336075	4.06113275513348	4.88351908531525e-05	0.00547181364606569
chr1	145788856	145789295	*	intron	912	NA	1119	uc010oxn.2,uc010oxo.2,uc021ott.2,uc021oth.2,uc021oti.1,uc021otj.2,uc021otk.1,uc001ejz.1,uc021otl.1,uc021otm.1,uc021otn.1,uc021oto.2,uc021otp.1,uc021otq.1,uc021otr.2,uc021ots.1,uc021otu.1,uc021otv.1,uc010oyb.2,uc001ekk.2,uc001ekl.2,uc021otw.1,uc021otx.1,uc010oyd.2,uc021oty.1,uc021ouc.1,uc009wif.1,uc010oye.3,uc001ele.3,uc009wig.2,uc031pnx.1,uc001eli.4,uc031pny.1,uc009wii.1,uc021ouf.1,uc031pnz.1,uc0…	5S_rRNA,AF420437,AK094156,AK123675,AL050141,ANKRD34A,ANKRD35,AX746564,AX747132,AX747161,BC047032,BC065231,BC073801,BX647792,CD160,DQ587808,GNRHR2,GPR89A,GPR89C,HFE2,HYDIN2,ITGA10,LINC00623,LIX1L,LOC100288142,LOC653513,LOC728875,NBPF10,NBPF12,NBPF24,NBPF8,NBPF9,NOTCH2NL,NUDT17,PDE4DIP,PDZK1,PDZK1P1,PEX11B,PFN1P2,PIAS3,POLR3C,POLR3GL,PPIAL4B,RBM8A,RNF115,SEC22B,TRNA_Asn,TRNA_Gln,TRNA_Glu,TRNA_Gly,T…	728841,400818,100288142,NA,9554,388677,100132406,148738,10628,284615,128077,9939,8799,8515,148741,10401,27246,5174,728932,100288805,149013,728855,728875,653505,767846,653513,9659,84265,200035,10623,11126,653519,728939,728912	U2	86	65	209	96	72	150	169	59	36	28	23	27	32	23	20	13	96	114	127	63	66	108	90	49	77	96	50	58	52	65	72	38	72.78125	1.67608186026016	0.389043398638522	4.30821308400475	1.64578791720154e-05	0.00232010292247107
chr1	145790954	145791060	*	intron	914	NA	1119	uc010oxn.2,uc010oxo.2,uc021ott.2,uc021oth.2,uc021oti.1,uc021otj.2,uc021otk.1,uc001ejz.1,uc021otl.1,uc021otm.1,uc021otn.1,uc021oto.2,uc021otp.1,uc021otq.1,uc021otr.2,uc021ots.1,uc021otu.1,uc021otv.1,uc010oyb.2,uc001ekk.2,uc001ekl.2,uc021otw.1,uc021otx.1,uc010oyd.2,uc021oty.1,uc021ouc.1,uc009wif.1,uc010oye.3,uc001ele.3,uc009wig.2,uc031pnx.1,uc001eli.4,uc031pny.1,uc009wii.1,uc021ouf.1,uc031pnz.1,uc0…	5S_rRNA,AF420437,AK094156,AK123675,AL050141,ANKRD34A,ANKRD35,AX746564,AX747132,AX747161,BC047032,BC065231,BC073801,BX647792,CD160,DQ587808,GNRHR2,GPR89A,GPR89C,HFE2,HYDIN2,ITGA10,LINC00623,LIX1L,LOC100288142,LOC653513,LOC728875,NBPF10,NBPF12,NBPF24,NBPF8,NBPF9,NOTCH2NL,NUDT17,PDE4DIP,PDZK1,PDZK1P1,PEX11B,PFN1P2,PIAS3,POLR3C,POLR3GL,PPIAL4B,RBM8A,RNF115,SEC22B,TRNA_Asn,TRNA_Gln,TRNA_Glu,TRNA_Gly,T…	728841,400818,100288142,NA,9554,388677,100132406,148738,10628,284615,128077,9939,8799,8515,148741,10401,27246,5174,728932,100288805,149013,728855,728875,653505,767846,653513,9659,84265,200035,10623,11126,653519,728939,728912	U2	120	128	247	128	73	192	199	76	45	21	24	7	19	23	17	21	103	136	159	77	77	124	106	60	111	116	65	97	67	88	94	44	89.5	2.41198089858622	0.407209303544566	5.92319693482212	3.15742344763765e-09	1.64469291664482e-06
chr1	145897195	145897301	*	intron	940	NA	1119	uc010oxn.2,uc010oxo.2,uc021ott.2,uc021oth.2,uc021oti.1,uc021otj.2,uc021otk.1,uc001ejz.1,uc021otl.1,uc021otm.1,uc021otn.1,uc021oto.2,uc021otp.1,uc021otq.1,uc021otr.2,uc021ots.1,uc021otu.1,uc021otv.1,uc010oyb.2,uc001ekk.2,uc001ekl.2,uc021otw.1,uc021otx.1,uc010oyd.2,uc021oty.1,uc021ouc.1,uc009wif.1,uc010oye.3,uc001ele.3,uc009wig.2,uc031pnx.1,uc001eli.4,uc031pny.1,uc009wii.1,uc021ouf.1,uc031pnz.1,uc0…	5S_rRNA,AF420437,AK094156,AK123675,AL050141,ANKRD34A,ANKRD35,AX746564,AX747132,AX747161,BC047032,BC065231,BC073801,BX647792,CD160,DQ587808,GNRHR2,GPR89A,GPR89C,HFE2,HYDIN2,ITGA10,LINC00623,LIX1L,LOC100288142,LOC653513,LOC728875,NBPF10,NBPF12,NBPF24,NBPF8,NBPF9,NOTCH2NL,NUDT17,PDE4DIP,PDZK1,PDZK1P1,PEX11B,PFN1P2,PIAS3,POLR3C,POLR3GL,PPIAL4B,RBM8A,RNF115,SEC22B,TRNA_Asn,TRNA_Gln,TRNA_Glu,TRNA_Gly,T…	728841,400818,100288142,NA,9554,388677,100132406,148738,10628,284615,128077,9939,8799,8515,148741,10401,27246,5174,728932,100288805,149013,728855,728875,653505,767846,653513,9659,84265,200035,10623,11126,653519,728939,728912	U2	126	134	255	133	76	201	212	78	42	19	26	5	19	17	15	22	100	133	154	81	77	134	116	63	107	112	65	99	71	82	89	48	90.96875	2.5300467926143	0.408817173361568	6.1886998821761	6.06624520129505e-10	3.72840567512064e-07
chr1	146766200	146767111	+	intron	44	CHD1L	1128	uc001epm.5,uc001epn.5,uc001epo.5,uc009wjg.4,uc009wjh.4,uc010ozo.3,uc010ozp.3,uc031pok.1,uc010ozq.1,uc009wji.4	CHD1L	9557	U12	73	91	157	110	63	135	163	60	4	10	14	11	10	3	10	18	146	234	246	181	158	215	217	146	323	373	290	273	199	252	246	225	145.5	3.91203268489989	0.358555827365601	10.9105260222448	1.02660583708288e-27	9.42507570166343e-24
chr1	147438896	147440589	+	intron	20	NA	1134	uc010ozs.1,uc001epv.4,uc001epw.4,uc010ozt.2,uc010ozu.2,uc010ozv.2,uc009wjm.3,uc001epy.4	GPR89B,GPR89C	51463,728932	U2	431	432	819	519	297	788	783	303	137	106	103	66	126	52	50	77	161	193	240	123	125	221	175	97	149	160	90	123	95	120	128	71	230	2.09598873186751	0.36662001435413	5.71706030714114	1.08382660148749e-08	4.78097720637544e-06
chr1	148014906	148015624	*	intron	142	NBPF8	1138	uc021ovp.1,uc021ovq.1,uc001eqi.1,uc001eqj.1,uc021ovs.1,uc021ovv.1,uc001eqk.1,uc021ovw.1,uc010paa.1,uc021ovx.1,uc021ovy.1,uc021owi.1,uc001eqa.3,uc009wjr.3,uc010ozx.2,uc001eqc.3,uc001eqd.4,uc010ozy.3,uc001eqe.3,uc001eqf.4,uc001eqg.3,uc031pol.1,uc001eqh.1,uc021ovr.1,uc021ovt.1,uc021ovu.1,uc031pom.1,uc001eql.2,uc001eqn.3,uc009wjx.1,uc009wjy.1,uc009wjz.1,uc009wka.2,uc001eqo.1,uc001eqp.3,uc001eqq.3,uc0…	5S_rRNA,AF380582,AK023548,AK023809,AK091688,AK094156,AK311108,BC041003,DQ786323,FLJ39739,MIR5087,NBPF14,NBPF24,NBPF8,NBPF9,PPIAL4B,PPIAL4D,TRNA_Asn,TRNA_Gln,TRNA_His,TRNA_Pseudo	NA,728912,728841,100847044,388685,653505,25832,400818,645142	U2	21	12	15	6	8	31	30	12	28	28	32	10	26	10	24	28	1	0	0	11	20	0	0	8	0	0	0	0	0	0	0	0	11.28125	-5.22695468544873	1.15225404636607	-4.53628668255345	5.72533420789522e-06	0.00100990836625632
chr1	149898811	149899057	-	intron	8	SF3B4	1187	uc001etk.2,uc009wll.1	SF3B4	10262	U2	8	24	20	16	14	11	7	9	55	71	47	15	17	14	65	65	625	579	544	637	624	458	822	635	782	776	583	588	593	623	417	599	323.21875	-1.66809886143452	0.407476671693172	-4.09372849371508	4.2449134968361e-05	0.00492145286733027
chr1	150294042	150297352	+	intron	2	PRPF3	1199	uc009wlo.3,uc009wlp.2,uc001eum.4,uc010pca.2,uc010pcb.2,uc009wlq.1	PRPF3	9129	U2	56	76	230	169	54	344	89	74	17	30	17	32	32	13	23	28	372	300	200	345	276	198	293	199	151	169	203	198	142	280	203	156	155.28125	1.96836680807072	0.44322486528471	4.44101169009623	8.95369300971576e-06	0.00144214345096072
chr1	150833779	150849018	-	intron	46	ARNT	1211	uc010pck.2,uc001evr.2,uc001evs.2,uc009wmb.2,uc009wmc.2,uc009wmd.2,uc021oyg.1,uc009wme.2,uc010pcl.2	ARNT,U6	405,NA	U2	26	26	54	53	17	73	38	26	17	6	6	8	6	8	12	6	22	24	13	17	12	14	11	17	36	26	22	31	20	14	23	15	21.84375	2.70602048865418	0.455722093930147	5.93787425427953	2.88741361594612e-09	1.52039118420299e-06
chr1	151316359	151316672	-	intron	6	RFX5	1227	uc001exv.1,uc001exw.1,uc010pcx.1	RFX5	5993	U2	68	58	78	92	56	94	61	83	19	25	16	42	25	14	24	43	282	205	217	145	143	201	197	117	385	343	195	213	145	149	211	114	126.875	1.7239226572484	0.366559297300925	4.70298440100173	2.56386014487638e-06	0.000517317089994602
chr1	151316755	151316892	-	intron	8	RFX5	1227	uc001exv.1,uc001exw.1,uc010pcx.1	RFX5	5993	U12	70	61	71	87	62	99	72	61	19	17	21	37	32	9	27	19	198	169	158	92	106	146	139	80	355	302	174	168	133	136	180	96	106.125	2.19249993958356	0.374514802191423	5.8542410787356	4.79193107773321e-09	2.41062031438858e-06
chr1	151381058	151381169	-	intron	12	POGZ	1230	uc021oyq.1,uc001eyd.2,uc001eyf.2,uc009wmv.2,uc010pdb.2,uc010pdc.2,uc010pdd.2,uc001eyg.2	POGZ	23126	U2	0	0	0	2	2	0	2	1	7	3	3	14	1	2	6	4	227	181	179	209	210	200	349	304	208	151	259	255	181	256	223	185	113.25	-2.62836783832992	0.666388392403503	-3.94419811072943	8.0067447695785e-05	0.00797199589753186
chr1	152009512	152014060	*	intron	30	NA	1243	uc001ezm.1,uc001ezn.3	AC2,S100A11	NA,6282	U2	30	45	131	37	9	52	27	16	5	4	4	11	6	1	5	4	1817	1298	789	1411	773	1085	808	520	2898	592	655	1981	1208	935	1259	2656	658.5	3.63614529144514	0.603596898031379	6.02412852568388	1.70023220914637e-09	9.49628174517634e-07
chr1	153915607	153916533	-	intron	52	DENND4B	1305	uc001fdd.1	DENND4B	9909	U2	46	75	151	124	62	100	62	67	42	46	10	54	55	27	19	46	256	226	368	370	240	295	171	158	546	428	200	609	301	245	316	373	190.25	1.73440158630778	0.416549004168717	4.16373960554539	3.13077150517449e-05	0.00389076496370217
chr1	153964153	153964540	+	intron	6	RPS27	1309	uc001fdv.3	RPS27	6232	U2	40	51	66	50	130	186	40	92	118	135	84	200	147	72	209	91	248	232	137	263	145	134	173	132	31	115	38	117	96	133	46	19	117.8125	-1.98799693509094	0.505413770416262	-3.93340476943004	8.37510287155341e-05	0.0082423736080426
chr1	154155726	154159733	-	intron	24	NA	1311	uc001fdx.1,uc031ppm.1,uc010pei.1,uc001fdy.1,uc001fdz.1,uc001fea.1,uc001feb.1,uc001fed.2,uc010pej.2,uc031ppn.1,uc031ppo.1,uc001fec.2,uc031ppp.1	TPM3	7170	U2	3	13	47	27	4	38	13	12	2	2	2	9	5	3	6	8	487	771	606	856	599	509	773	417	734	653	430	1023	484	702	469	782	327.78125	2.157771801646	0.536977451021875	4.01836575733252	5.86031810409506e-05	0.00623345189909367
chr1	155145105	155145213	*	intron	6	KRTCAP2	1338	uc009wpe.1,uc001fhq.4,uc001fhr.4,uc001fhs.2,uc001fht.2,uc001fhu.2,uc010pez.2,uc010pfa.2,uc009wpg.1,uc009wpf.2,uc001fhw.2,uc031pps.1,uc021pao.2,uc001fho.3,uc001fhp.1	AX746485,KRTCAP2,TRIM46	80128,NA,200185	U12	123	106	170	124	104	110	113	80	24	26	32	23	19	11	11	23	367	624	619	470	467	470	422	277	1306	1080	666	991	599	585	703	674	356.84375	3.2897966399151	0.317740837162305	10.353710493419	4.02574609823033e-25	2.81597105527309e-21
chr1	155243282	155247217	*	intron	26	NA	1344	uc010pfz.2,uc001fjz.2,uc001fjw.3,uc001fjx.3,uc001fjy.3,uc009wqm.3,uc001fka.4,uc001fkb.4,uc010pga.1	CLK2,HCN3,PKLR	57657,1196,5313	U2	8	3	17	4	4	2	13	9	6	1	2	4	4	0	3	3	38	48	55	41	25	49	32	24	114	88	53	114	41	53	71	46	30.46875	2.27783457235058	0.562684930475219	4.04815279205509	5.16234436679868e-05	0.00568449963322458
chr1	155659035	155678823	*	intron	30	NA	1349	uc001flr.3,uc001fls.3,uc010pgl.2,uc010pgm.2,uc001flq.3,uc010pgn.2,uc010pgo.2,uc031ppz.1,uc031pqa.1,uc031pqb.1,uc010pgg.2,uc010pgh.2,uc001flh.3,uc009wqt.3,uc010pgi.2,uc001fli.3,uc001flj.3,uc001flk.3,uc001fll.3,uc001flm.3,uc009wqu.3,uc009wqv.3,uc009wqw.3,uc001fln.3,uc001flo.3,uc001flp.3,uc010pgj.2,uc021paz.1,uc009wqx.3,uc010pgk.2,uc009wrg.1,uc001fly.1,uc001flz.2,uc009wrh.1,uc001fma.1,uc001fmb.4,uc0…	DAP3,GON4L,MSTO2P,YY1AP1	7818,100129405,55249,54856	U2	176	131	184	230	187	213	290	211	94	129	99	83	131	140	82	150	20	41	50	35	25	43	22	18	51	77	29	47	45	37	33	32	97.96875	1.30365189660138	0.327110554889133	3.98535564541237	6.7379130052727e-05	0.00699471558362914
chr1	155939092	155947857	-	intron	42	ARHGEF2	1354	uc001fmq.2,uc001fmr.2,uc001fms.2,uc001fmt.2,uc001fmu.2,uc010pgt.1,uc010pgu.1	ARHGEF2	9181	U2	759	574	1276	1366	547	985	1084	670	285	379	283	213	309	452	302	340	566	239	177	281	380	195	368	422	404	299	317	308	162	531	272	285	469.6875	1.47462141476785	0.351523892004046	4.19493937200399	2.72944585035024e-05	0.00347492904200339
chr1	155984861	155988060	-	intron	4	SSR2	1355	uc001fmv.3,uc001fmx.3,uc010pgw.2	SSR2	6746	U12	941	503	514	937	637	592	828	814	296	287	344	290	257	271	256	563	972	1602	982	927	1133	947	852	955	3020	2553	1867	2254	1521	1998	1749	1670	1041.625	2.15983639548119	0.270793514236781	7.9759531965475	1.51209239433632e-15	2.81159225419298e-12
chr1	156060374	156084460	+	intron	6	NA	1360	uc001fnf.1,uc001fng.2,uc001fnh.3,uc001fni.3,uc009wro.2,uc001fnj.3,uc010pgz.2,uc001fnk.3,uc009wrp.3,uc010pha.1	LMNA	4000	U2	75	67	226	320	93	188	58	59	94	58	25	47	30	13	45	28	177	119	133	174	165	96	262	133	296	486	320	111	194	134	188	271	146.40625	2.34313826547121	0.524045070789272	4.47125332548625	7.77625189700999e-06	0.00129509860533729
chr1	156123556	156124161	+	intron	4	NA	1361	uc001fnl.3,uc001fnm.3,uc001fnn.3,uc009wrq.3,uc001fno.3	SEMA4A	64218	U2	13	19	78	34	21	17	29	12	3	5	2	4	6	1	3	0	99	71	107	114	44	84	86	34	202	92	71	278	107	89	133	220	64.9375	4.11543222451512	0.592435971175299	6.94662786317779	3.7412085312547e-12	3.56855418689349e-09
chr1	156539256	156542284	-	intron	74	IQGAP3	1371	uc001fpf.3,uc009wsb.1	IQGAP3	128239	U2	2	9	17	5	2	62	9	3	5	4	2	0	3	1	4	0	24	44	48	29	22	36	51	21	65	49	51	74	32	62	23	44	25.09375	3.06082327924159	0.761528126969169	4.01931743666969	5.83669881620859e-05	0.00622184469672952
chr1	156738032	156752073	+	intron	2	PRCC	1382	uc001fqa.3	PRCC	5546	U2	37	34	100	73	36	111	65	43	13	11	18	24	24	6	20	26	245	124	119	160	198	128	234	237	243	171	248	237	120	216	176	163	114.375	1.9365144853688	0.393627737548919	4.9196596190789	8.6694843938128e-07	0.000209455028134925
chr1	158979952	158984450	+	intron	4	IFI16	1421	uc001ftf.1,uc001ftg.3,uc010pis.2,uc010pit.2	IFI16	3428	U2	113	80	317	189	109	241	146	132	21	38	56	31	90	40	38	34	184	164	183	101	216	227	121	164	468	198	158	240	197	188	280	75	151.21875	2.33860121863862	0.437006644925999	5.35140883048731	8.72721035426531e-08	2.94028924442453e-05
chr1	159894342	159895239	-	intron	10	NA	1436	uc031pqt.1,uc031pqu.1,uc001fun.2,uc010piy.2	TAGLN2	8407	U2	269	895	1709	2174	383	3257	326	229	337	230	76	252	174	83	212	265	752	974	507	704	1066	691	801	566	689	840	510	719	772	950	690	891	718.53125	2.50421732145203	0.565685592510041	4.42687131263216	9.56097326798477e-06	0.00152307902773156
chr1	160213825	160231074	-	intron	24	DCAF8	1448	uc001fvo.2,uc001fvn.2,uc009wth.2,uc010pjb.1,uc010pjc.1,uc001fvq.4,uc001fvp.4,uc001fvr.2,uc001fvs.2,uc001fvt.2,uc010pje.2,uc021pbq.1	DCAF8,PEX19	50717,5824	U2	91	55	186	121	39	222	156	113	21	37	44	39	43	43	72	32	238	242	295	182	189	270	240	141	325	281	190	264	244	187	214	170	155.8125	1.63165998270638	0.382026614603754	4.27106363884823	1.94542878714162e-05	0.00264356957289171
chr1	160535536	160549181	-	intron	14	CD84	1453	uc001fwf.4,uc001fwg.4,uc001fwh.4,uc001fwi.4,uc009wtn.3,uc001fwj.3,uc001fwk.3	CD84	8832	U2	29	14	63	23	22	45	28	57	3	13	7	3	13	9	5	4	65	57	52	31	68	51	69	54	149	110	58	69	73	42	73	38	43.65625	2.75479240872244	0.479575839563347	5.74422683851354	9.23419310318578e-09	4.22566457167062e-06
chr1	160971144	160990799	-	intron	18	F11R	1461	uc010pjv.2,uc009wtt.3,uc001fxf.4,uc010pjw.2,uc001fxh.4,uc009wtw.3,uc010pjx.2	F11R,TSTD1	50848,100131187	U2	154	188	651	428	93	379	258	164	62	26	39	83	53	62	86	76	436	301	171	154	310	142	395	466	375	188	594	316	192	303	333	293	242.84375	2.37626874204422	0.476151006166198	4.99057801258702	6.01988814453887e-07	0.000152461970554439
chr1	161029507	161039317	-	intron	18	ARHGAP30	1463	uc001fxk.3,uc001fxl.3,uc001fxm.3,uc009wtx.3,uc001fxn.1	ARHGAP30	257106	U2	728	840	1748	1732	450	1347	804	743	253	174	121	441	403	200	421	252	1498	729	644	758	561	516	681	456	1146	659	481	1162	648	594	534	757	702.53125	1.92318045936241	0.421388586129255	4.5639120817869	5.02091118692752e-06	0.000902737707443505
chr1	161169314	161171936	+	intron	2	NDUFS2	1471	uc001fyv.3,uc010pki.2,uc001fyw.3,uc010pkj.2,uc001fyy.1	NDUFS2	4720	U2	20	16	71	14	11	76	41	42	6	7	5	21	12	2	5	5	88	64	67	50	46	55	80	59	157	111	91	96	50	86	71	65	49.6875	2.72188423188242	0.529162987609588	5.14375399567931	2.69302132199955e-07	7.56378548857514e-05
chr1	161284216	161293403	*	intron	2	SDHC	1477	uc001gag.3,uc001gah.3,uc001gai.3,uc001gaj.3,uc001gak.3,uc031pqx.1,uc001gal.4	C1orf192,SDHC	6391,257177	U2	51	101	217	101	41	283	85	42	26	27	12	18	28	9	18	21	165	401	257	132	132	176	142	82	537	281	159	347	183	87	202	198	142.53125	2.95743405065899	0.549057668996259	5.38638146347272	7.18903030785946e-08	2.46733231077663e-05
chr1	164743879	164761730	*	intron	24	NA	1544	uc001gcs.3,uc001gct.3,uc010pku.2,uc010pkv.2,uc010pkw.1,uc001gcu.1,uc021pdx.1	AX748175,LOC100505795,PBX1	5087,NA,100505795	U2	8	14	6	3	0	27	18	5	2	3	0	1	0	1	0	2	7	20	13	9	4	17	25	9	33	28	12	30	4	6	26	11	10.75	3.69830135026731	0.88630514685257	4.1727178990223	3.00987516682822e-05	0.00376601016082536
chr1	165797170	165859440	*	intron	26	UCK2	1552	uc001gdo.3,uc001gdp.3,uc010plb.2,uc021pec.1,uc001gdj.5,uc001gdk.5,uc031prd.1,uc031pre.1,uc001gdn.4	BC071770,MIR3658,TMCO1,UCK2	NA,7371,100500832,54499	U2	124	187	292	218	97	371	208	97	88	104	48	67	56	65	61	23	153	216	195	114	93	134	171	87	270	268	167	225	102	100	165	93	145.59375	1.8956691571952	0.431640686365708	4.39177588460483	1.12428557858473e-05	0.00174208524783805
chr1	167906308	167921037	*	intron	12	NA	1571	uc001gev.3,uc001gew.3,uc001gex.3,uc010plk.2,uc001gey.3,uc001gez.3,uc001ges.3,uc001get.3,uc001geu.3,uc009wvn.3	DCAF6,MPC2	55827,25874	U2	239	142	315	244	144	368	341	252	56	49	71	56	77	124	86	108	71	83	83	59	41	73	51	45	105	95	70	104	82	35	87	70	119.5625	2.06241958504045	0.347334076430154	5.93785558341317	2.88774237296968e-09	1.52039118420299e-06
chr1	169930377	169941653	-	intron	6	KIFAP3	1587	uc010plx.2,uc021pep.1,uc001ggv.3,uc001ggw.2,uc010ply.2	KIFAP3	22920	U2	356	245	511	483	221	699	484	198	12	40	58	24	45	46	49	29	40	41	33	27	30	39	32	23	75	82	36	44	64	27	56	37	130.8125	4.06715628016881	0.411489548620302	9.88398440204794	4.88509981596709e-23	2.56281059738162e-19
chr1	169941740	169947225	-	intron	8	KIFAP3	1587	uc010plx.2,uc021pep.1,uc001ggv.3,uc001ggw.2,uc010ply.2	KIFAP3	22920	U12	125	102	182	141	68	190	174	69	8	11	9	2	12	6	14	5	25	36	25	17	29	25	23	13	58	60	35	32	58	28	56	32	52.1875	4.8668400420492	0.423080301407074	11.5033482434969	1.26895480055829e-30	1.86400577518409e-26
chr1	174769639	174780969	*	intron	50	RABGAP1L	1620	uc009wwq.2,uc001gjw.3,uc001gjx.3,uc001gjy.3,uc001gjz.3,uc001gka.1,uc001gkb.4,uc001gkc.4,uc001gkd.4,uc001gke.4,uc001gkf.3,uc001gkg.3,uc001gkh.4,uc010pmv.2,uc010pmu.1	GPR52,RABGAP1L	9910,9293,NA	U2	17	2	13	4	25	17	10	17	0	3	7	6	2	4	4	3	29	68	52	44	68	53	73	46	48	78	76	70	80	57	88	49	34.78125	2.19079775667932	0.492368612870304	4.44950733944613	8.60674888693416e-06	0.00139853004894737
chr1	180962562	180971741	*	intron	28	STX6	1669	uc001gok.2,uc001gol.1,uc001gom.1,uc009wxo.1,uc010pnr.2,uc021pfr.1	AK056657,KIAA1614,STX6	57710,NA,10228	U2	51	20	32	42	15	36	32	53	9	10	5	5	14	7	16	7	98	80	73	78	34	92	39	66	146	120	68	134	112	59	149	51	54.78125	2.52784513448888	0.440747985352846	5.73535266976929	9.73096490057593e-09	4.36661071575357e-06
chr1	180971837	180974429	*	intron	30	STX6	1669	uc001gok.2,uc001gol.1,uc001gom.1,uc009wxo.1,uc010pnr.2,uc021pfr.1	AK056657,KIAA1614,STX6	57710,NA,10228	U12	71	48	53	54	28	52	36	46	38	2	8	16	11	8	10	11	94	79	77	75	32	85	44	56	163	126	76	139	133	60	161	54	60.8125	2.65021338046536	0.465355763963244	5.69502644147906	1.23352802743229e-08	5.34061496305181e-06
chr1	180974600	180991774	*	intron	32	STX6	1669	uc001gok.2,uc001gol.1,uc001gom.1,uc009wxo.1,uc010pnr.2,uc021pfr.1	AK056657,KIAA1614,STX6	57710,NA,10228	U2	71	38	60	99	33	103	82	55	24	23	18	28	64	36	33	27	69	53	53	47	16	53	39	33	113	80	44	93	87	41	102	32	54.65625	1.80211831380462	0.436456618802556	4.12897464758086	3.64384574935078e-05	0.00435875760308945
chr1	183599773	183602216	-	intron	4	ARPC5	1694	uc001gql.4,uc021pgb.2	ARPC5	10092	U2	133	57	128	340	124	139	316	206	87	29	55	37	51	71	69	110	1061	1419	1562	1235	700	1293	1196	462	5908	1230	578	2066	1367	564	2261	1809	833.21875	2.3252949974983	0.54318454829254	4.28085630345652	1.86175548713511e-05	0.00255349065146347
chr1	183602299	183604651	-	intron	6	ARPC5	1694	uc001gql.4,uc021pgb.2	ARPC5	10092	U12	1331	943	1736	2838	826	1926	1437	904	650	98	106	167	259	74	248	211	569	777	898	641	350	686	695	239	3988	840	379	1415	867	348	1467	1247	911.25	3.83930764160335	0.584338488038994	6.57034872799127	5.0197558174026e-11	3.86056016379958e-08
chr1	186291545	186291649	*	intron	254	TPR	1708	uc001grq.1,uc001grr.1,uc001grs.1,uc001grt.4,uc001gru.4,uc009wyl.3,uc009wym.3,uc010poo.2,uc021pgg.1,uc021pgh.1,uc021pgi.1,uc021pgj.1,uc021pgk.1,uc021pgl.1,uc001gry.3,uc021pgf.1,uc031prj.1,uc001grv.3,uc010pop.2,uc001grz.3,uc001gsa.4	C1orf27,HMCN1,MIR548F1,OCLM,PDC,PRG4,RNU6-72P,TPR	83872,10216,54953,10896,100302192,100873775,7175,5132	U2	1	1	0	0	0	0	0	1	3	12	7	1	0	3	2	4	262	295	342	285	277	307	263	265	386	387	372	373	357	299	338	316	161.21875	-3.06000978729257	0.788801186713979	-3.87931691639574	0.00010475020819946	0.00966946869603887
chr1	201824052	201824251	+	intron	16	IPO9	1765	uc001gwz.3	IPO9	55705	U12	45	45	57	39	26	73	42	22	18	11	9	15	23	6	14	8	53	148	126	59	66	116	61	36	240	239	105	173	175	66	157	79	73.5	2.63855890020221	0.466996158079687	5.65006554026504	1.60386674538799e-08	6.65527677486662e-06
chr1	202379336	202385914	*	intron	4	NA	1777	uc001gxy.3,uc009xad.2,uc009xae.2,uc001gya.2,uc001gyb.1,uc001gyc.1,uc021pho.1,uc021phn.1	PPP1R12B,U6	4660,NA	U2	1	2	7	9	4	9	3	2	0	0	0	0	0	0	0	2	21	26	14	26	16	17	12	9	17	13	10	31	12	27	19	20	10.28125	4.01041430897694	0.902231331771767	4.44499561005208	8.78936620948682e-06	0.00142191230243408
chr1	204485638	204494367	*	intron	2	NA	1818	uc010pqw.2,uc010pqx.2,uc001hay.2,uc001hba.3,uc001hbb.3,uc021phx.1,uc010pqy.2,uc001hbc.3,uc001hbd.2,uc009xbe.1,uc031pru.1,uc001hbe.1,uc001hbf.1,uc009xbf.1,uc021phy.1,uc021phz.1	5S_rRNA,AK097184,LRRN2,MDM4	4194,NA,10446	U2	401	210	613	350	84	645	244	171	42	29	25	70	58	17	94	30	45	36	31	62	33	44	56	42	29	29	49	47	31	41	56	35	117.15625	2.75783229675043	0.480873308712531	5.73504964152435	9.74837898273269e-09	4.36661071575357e-06
chr1	209929655	209931842	*	intron	2	NA	1875	uc001hhm.2,uc001hhn.3,uc001hho.3,uc009xcr.3,uc001hhp.1,uc021pio.1	C1orf74,TRAF3IP3	80342,148304,NA	U2	184	162	327	362	110	73	234	227	18	19	19	65	100	13	65	40	65	115	108	159	84	99	74	61	123	76	34	124	108	56	116	79	109.34375	2.21274418732771	0.513461292393839	4.30946640010884	1.63648918356689e-05	0.00231365549222032
chr1	214504414	214505360	+	intron	18	SMYD2	1907	uc021piw.1,uc009xdl.1,uc021pix.1	SMYD2	56950	U12	60	149	306	303	187	329	211	88	72	73	26	49	96	17	18	34	68	172	147	118	122	167	108	65	161	236	67	158	131	75	98	101	125.375	2.17144208581949	0.504097304022383	4.30758519931118	1.65046529734632e-05	0.00232446595324154
chr1	224544746	224548196	+	intron	2	NA	1962	uc001hom.2,uc031pse.1,uc031psf.1,uc031psg.1,uc031psh.1,uc031psi.1	CNIH4	29097	U2	2967	1496	3403	3817	1840	1829	2536	1596	820	578	1007	766	602	597	788	567	364	207	171	142	172	88	137	173	463	174	297	298	108	361	233	185	899.4375	2.31029810694486	0.380676575924735	6.06892636178813	1.28768167416687e-09	7.4763408760235e-07
chr1	224548266	224551810	+	intron	4	NA	1962	uc001hom.2,uc031pse.1,uc031psf.1,uc031psg.1,uc031psh.1,uc031psi.1	CNIH4	29097	U2	2645	1115	2516	3311	1480	1216	2283	1398	415	336	618	475	308	423	543	378	176	161	129	107	130	76	79	103	477	174	282	303	108	351	244	178	704.3125	3.33045742744001	0.374822328799095	8.88542963304926	6.36742189981062e-19	1.90883613291608e-15
chr1	224552158	224553580	+	intron	6	CNIH4	1962	uc001hom.2,uc031pse.1,uc031psf.1,uc031psg.1,uc031psh.1,uc031psi.1	CNIH4	29097	U2	1439	563	1190	1517	769	662	928	672	245	175	373	233	127	254	320	196	950	595	659	583	539	401	478	536	778	302	521	517	211	580	485	327	566.40625	1.65947342007982	0.364374868539248	4.55430262447168	5.25596468781915e-06	0.000939251120301483
chr1	226549243	226549669	-	intron	2	PARP1	1980	uc001hqd.4	PARP1	142	U12	87	178	255	159	160	200	313	157	20	25	33	15	20	7	12	17	43	147	189	82	80	127	145	90	357	455	189	204	228	118	157	137	137.6875	4.37103057474263	0.448128923207911	9.7539577304067	1.77413656629712e-22	8.40671750429299e-19
chr1	231374935	231376769	*	intron	10	C1orf131	2037	uc009xfo.1,uc001hup.4,uc009xfp.3,uc001hul.3,uc001hum.3,uc001hun.1,uc010pwd.1,uc001huo.1	C1orf131,GNPAT	8443,128061	U2	6	19	24	18	10	27	21	10	3	7	7	5	5	5	9	11	52	59	68	49	63	67	87	70	106	88	110	130	59	80	84	66	44.53125	1.86579869503604	0.389998959713146	4.78411197919189	1.71744922506429e-06	0.000374860726623134
chr1	231556058	231556743	-	intron	10	NA	2040	uc001huu.3,uc001huv.2	EGLN1	54583	U2	19	46	81	72	25	96	54	23	19	10	9	16	12	9	39	12	72	70	62	90	94	85	99	50	120	58	84	91	73	83	155	108	60.5	2.03484550178775	0.452108048014659	4.50079468994937	6.76998738531236e-06	0.00116040111667525
chr1	235324773	235330209	*	intron	22	NA	2060	uc031psu.1,uc001hwv.3,uc001hww.3,uc001hwx.3,uc001hwn.3,uc001hwo.3,uc001hwp.3,uc010pxp.1,uc021pks.1,uc001hwq.3,uc001hwr.3,uc001hws.4,uc001hwt.4,uc021pkt.1,uc001hwu.1	ARID4B,GGPS1,MIR4753,RBM34	9453,23029,51742,100616224	U2	24	28	75	43	20	50	26	39	7	14	10	27	8	8	8	8	147	88	65	114	171	90	148	197	102	89	157	133	83	172	147	104	75.0625	1.71336471063503	0.425132392114178	4.03019092973482	5.5731565216048e-05	0.0060195417715301
chr1	235582877	235590454	*	intron	10	TBCE	2061	uc010pxq.1,uc001hwz.1,uc001hxa.1,uc001hxb.1,uc010pxr.1,uc001hxc.3,uc001hxd.2	B3GALNT2,TBCE	6905,148789	U12	64	56	208	139	49	142	202	86	33	22	21	41	27	10	28	11	54	65	51	30	43	51	29	18	101	79	36	106	48	70	56	32	62.75	2.92400477350695	0.482825717230933	6.05602532996066	1.39526041153326e-09	7.913281375728e-07
chr1	241680617	241682890	-	intron	18	FH	2082	uc001hyx.3	FH	2271	U2	3	8	18	8	3	24	8	6	1	4	2	3	5	2	3	0	65	164	148	79	70	98	117	79	193	257	109	150	133	46	119	82	62.71875	2.37278101857105	0.601621662348382	3.94397537035001	8.01418927051381e-05	0.00797199589753186
chr1	242024007	242024707	+	intron	18	EXO1	2085	uc001hzh.3,uc009xgq.3,uc021plj.1,uc021plk.1	EXO1	9156	U12	46	47	70	75	40	107	118	56	1	6	8	0	1	2	1	2	42	94	55	75	57	81	122	54	74	110	200	87	83	126	90	59	62.15625	5.24970491326133	0.527295707924438	9.95590298643889	2.37655475973735e-23	1.29296021600777e-19
chr1	246021973	246027100	-	intron	6	SMYD3	2103	uc001ibj.3,uc001ibk.3,uc001ibl.3	SMYD3	64754	U12	21	14	30	39	22	60	54	15	4	0	12	4	2	5	12	1	37	106	80	61	72	101	76	37	126	94	67	112	49	41	81	41	46.125	2.77263476516117	0.560403664093987	4.94756716061757	7.5146779795849e-07	0.000185521612177339
chr1	246795227	246797225	+	intron	8	CNST	2106	uc001ibo.4,uc001ibp.3	CNST	163882	U12	297	191	249	220	221	344	378	244	45	43	111	78	62	61	163	57	108	107	88	58	111	87	134	86	99	64	105	117	78	141	116	63	135.1875	1.79735345519558	0.347627253256268	5.17034679634448	2.33659966091326e-07	6.756498700601e-05
chr1	246797313	246797774	+	intron	10	CNST	2106	uc001ibo.4,uc001ibp.3	CNST	163882	U2	42	17	12	16	17	32	49	39	0	4	3	2	3	2	9	3	143	139	134	92	150	136	185	122	135	94	145	145	106	159	150	78	73.84375	2.98530922341596	0.461260965480479	6.47206125561974	9.66749116666882e-11	6.96120970561512e-08
chr1	247051820	247053267	-	intron	42	AHCTF1	2110	uc009xgs.1,uc001ibv.2,uc001ibw.1	AHCTF1	25909	U2	1	1	3	5	0	5	0	4	3	5	1	11	4	2	5	6	40	19	22	39	29	25	52	65	1	3	7	9	9	9	4	19	12.75	-3.21566284896325	0.719283520998444	-4.47064718582675	7.79832536940672e-06	0.00129730397337289
chr2	10937334	10937825	*	intron	44	PDIA6	2214	uc002ras.3,uc002rat.3,uc002rau.3,uc010yjg.2,uc002rav.3,uc010yjh.2,uc002raw.3	ATP6V1C2,PDIA6	245973,10130	U2	0	2	0	1	1	2	3	1	106	5	1	0	1	1	4	2	1320	2172	1851	1149	1657	1900	1894	1189	3286	2505	1552	1751	1177	1035	1214	1331	865.0625	-6.02952591166832	1.45079749131629	-4.15600795270042	3.23856555445589e-05	0.0039998909546066
chr2	10950547	10952803	*	intron	50	PDIA6	2214	uc002ras.3,uc002rat.3,uc002rau.3,uc010yjg.2,uc002rav.3,uc010yjh.2,uc002raw.3	ATP6V1C2,PDIA6	245973,10130	U2	18	39	101	14	6	67	28	13	7	14	2	7	6	4	9	4	233	327	265	206	230	265	289	151	594	439	283	268	166	179	226	234	146.6875	2.71309321615258	0.5727290247334	4.73713239418152	2.16763563719864e-06	0.000452931012311551
chr2	11300821	11304329	+	intron	6	PQLC3	2218	uc002rbc.3,uc010yjk.2	PQLC3	130814	U12	46	110	72	75	60	63	52	44	37	25	31	36	36	13	16	13	15	103	53	25	49	36	30	22	336	254	79	175	159	75	86	93	72.46875	3.25080850370919	0.506631080499953	6.41652008499209	1.39424563141118e-10	9.66060960070203e-08
chr2	11304388	11312050	+	intron	8	PQLC3	2218	uc002rbc.3,uc010yjk.2	PQLC3	130814	U2	89	118	191	176	117	157	93	101	100	79	60	68	70	32	88	41	20	110	57	38	62	47	31	28	377	285	89	193	192	76	94	108	105.84375	2.8008571877765	0.471089707076689	5.94548585057612	2.75638060515319e-09	1.47233824084643e-06
chr2	25523113	25536781	-	intron	48	DNMT3A	2278	uc002rgb.4,uc002rgc.4,uc002rgd.4,uc010eyi.4,uc002rgf.3,uc021veq.1	DNMT3A,MIR1301	1788,100302246	U2	80	18	37	85	48	124	145	100	31	25	27	21	41	38	35	47	54	32	32	43	26	27	66	23	47	89	39	61	42	34	46	67	50.9375	1.75344556400775	0.448708584391585	3.90776023682563	9.31556809440266e-05	0.00892041554166291
chr2	25537031	25551508	-	intron	50	NA	2278	uc002rgb.4,uc002rgc.4,uc002rgd.4,uc010eyi.4,uc002rgf.3,uc021veq.1	DNMT3A,MIR1301	1788,100302246	U2	48	23	53	74	29	113	105	67	33	32	7	20	40	13	29	12	17	9	9	13	9	7	22	6	16	31	16	23	13	10	15	22	29.25	2.12710312050535	0.518124073715887	4.10539333802842	4.03627492527219e-05	0.00472054564170388
chr2	25551591	25564694	-	intron	52	NA	2278	uc002rgb.4,uc002rgc.4,uc002rgd.4,uc010eyi.4,uc002rgf.3,uc021veq.1	DNMT3A,MIR1301	1788,100302246	U2	86	72	134	140	50	216	272	153	30	33	13	19	33	15	34	17	3	2	2	2	4	1	2	0	3	5	1	5	3	1	2	3	42.375	3.05679013352723	0.660722712088202	4.62643417216022	3.72015032085401e-06	0.000703299924171439
chr2	27545970	27547299	-	intron	16	NA	2311	uc002rjr.3,uc002rjs.3,uc002rjt.3	MPV17	4358	U2	25	16	67	36	11	41	36	24	6	3	2	4	12	6	1	5	9	66	47	30	21	25	31	5	87	83	18	44	29	18	26	30	27	3.2322489688704	0.65835342917647	4.9095954021438	9.12644924841726e-07	0.000219772378597993
chr2	27651050	27651184	+	intron	2	NRBP1	2316	uc002rko.3,uc002rkp.3,uc002rkr.3	NRBP1	29959	U2	5	3	21	8	2	13	12	11	3	3	1	8	2	1	3	3	165	117	131	179	157	107	228	198	188	191	223	252	155	241	169	340	98.125	2.10021457074664	0.492893432134706	4.26099118758932	2.03522259062437e-05	0.00274779367651273
chr2	27853934	27854700	*	intron	40	GPN1,ZNF512	2321	uc002rla.4,uc002rlb.4,uc002rlc.4,uc010ylv.3,uc010ylw.3,uc010ylx.3,uc010ylz.3,uc010yly.2,uc010ezf.3,uc010yma.2,uc010ymb.2,uc010ymc.2,uc010ymd.2,uc010ezg.1,uc002rlk.4,uc002rld.3,uc002rle.3,uc021vfe.1,uc002rlh.1,uc002rli.1,uc002rlj.1,uc010ezh.1,uc010ymf.1	CCDC121,GPN1,SLC4A1AP,SUPT7L,ZNF512	84450,11321,22950,79635,NA,9913	U12	72	65	135	182	118	96	171	105	7	15	24	40	17	7	9	23	88	139	90	150	128	99	169	119	168	187	151	261	112	140	106	166	104.96875	3.12758943564146	0.39712510152404	7.87557730206115	3.39173094025313e-15	5.66160832962048e-12
chr2	32503304	32515551	+	intron	2	YIPF4	2353	uc002rok.3	YIPF4	84272	U2	100	65	133	217	65	136	116	70	21	36	29	50	51	41	47	50	179	118	99	66	80	102	102	59	201	110	65	122	80	86	141	76	91.03125	1.60284055703189	0.39470013251571	4.0609070658675	4.88824280535587e-05	0.00547293178663978
chr2	38809311	38810982	-	intron	20	HNRPLL	2381	uc002rqv.3,uc021vgb.1,uc021vgc.1	HNRPLL	92906	U2	1022	1059	614	1111	1006	876	1183	838	320	148	404	377	166	257	249	495	365	421	225	291	323	378	261	211	368	194	288	439	137	364	361	272	469.46875	1.64328882598753	0.3373221091462	4.87157165638173	1.10713994491779e-06	0.000259584089985862
chr2	42508114	42509962	+	intron	14	EML4	2401	uc002rsh.4,uc002rsi.3,uc010fap.3,uc002rsj.3,uc010faq.3,uc010ynv.2	EML4	27436	U12	3366	508	758	1703	1098	662	2067	1462	32	53	645	169	145	336	252	388	506	162	175	236	225	192	219	245	252	169	270	337	214	440	352	256	559.1875	2.74917217778139	0.577423032917248	4.76110584624943	1.92535029355734e-06	0.000411674644354466
chr2	44934602	44942425	*	intron	16	CAMKMT	2421	uc002rul.2,uc002rum.3,uc021vgr.1,uc021vgs.1	CAMKMT,Mir_548,MIR548AD	79823,100616475,NA	U12	16	58	46	24	25	32	36	5	2	6	3	6	8	1	10	6	6	40	21	19	14	14	9	3	18	16	7	43	22	6	29	18	17.78125	2.86214765758956	0.673208393159021	4.25150322942198	2.12340447888111e-05	0.00283557503742075
chr2	54786025	54826228	+	intron	10	SPTBN1	2452	uc002rxu.3,uc002rxv.1,uc021vhp.1,uc010yot.1,uc002rxx.3,uc002rxy.3,uc010you.2	BC067268,RPL23AP32,SPTBN1	6711,NA,56969	U2	46	102	305	99	67	187	69	54	11	30	19	36	38	63	79	43	114	182	124	141	115	98	199	182	153	151	203	316	96	293	149	167	122.84375	1.94587313936096	0.499796643322945	3.89332974792234	9.88776036606306e-05	0.00929140609834647
chr2	55276327	55276880	*	intron	22	NA	2454	uc010yov.1,uc002ryc.3,uc002ryd.3,uc002rye.3,uc002ryf.3,uc002ryg.3,uc021vhr.1	RTN4,U6	NA,57142	U2	12	60	107	25	5	46	28	10	9	12	3	21	10	1	21	9	81	82	70	55	52	61	75	46	201	98	109	147	67	63	105	87	55.5625	2.51701791216913	0.612513540832016	4.10932615261061	3.96815310005257e-05	0.00465553675136651
chr2	55747616	55749237	+	intron	4	CCDC104	2460	uc002ryx.2,uc002ryy.2,uc021vhu.1	CCDC104,MtDNA_ssA	112942,NA	U2	7	11	6	26	9	27	13	3	5	3	3	2	0	1	5	0	46	36	30	19	39	39	53	30	55	52	30	34	32	27	63	20	22.6875	2.52469108911433	0.597830399995692	4.22308917233469	2.4097642100134e-05	0.00315487962657306
chr2	64068367	64069013	+	intron	2	NA	2497	uc002scl.3,uc002scm.3,uc010ypx.2	UGP2	7360	U2	25	53	160	115	38	110	102	42	49	40	8	27	11	5	25	15	118	224	200	139	102	166	76	71	330	130	92	276	124	96	215	142	103.9375	2.19962361530144	0.558653909690993	3.93736368285351	8.23817029414358e-05	0.00814353666902849
chr2	64069339	64069518	+	intron	4	NA	2497	uc002scl.3,uc002scm.3,uc010ypx.2	UGP2	7360	U2	16	44	136	47	18	91	21	17	9	11	0	14	4	4	19	16	33	75	58	38	28	49	21	18	110	22	30	98	22	32	98	36	38.59375	2.82596908637521	0.696728066002409	4.05605748393297	4.99079814864981e-05	0.00553776447749928
chr2	69002905	69009364	+	intron	10	ARHGAP25	2527	uc010yqk.2,uc010fdg.3,uc010yql.2,uc002sev.3,uc002sew.3,uc002sex.3,uc010fdh.1	ARHGAP25	9938	U2	51	60	166	88	41	146	174	106	14	9	13	32	40	11	21	36	420	206	107	146	205	104	264	241	185	58	153	285	172	174	305	152	130.78125	2.05091649421384	0.507188703915858	4.04369513433424	5.26153265380721e-05	0.00576347737595602
chr2	69399690	69408917	+	intron	34	NA	2531	uc002sfd.2,uc002sfe.3,uc002sff.3,uc002sfg.3,uc021viv.1	ANTXR1,MIR3126	84168,100423030	U2	10	27	58	19	13	21	24	14	0	0	0	1	0	0	1	1	0	1	1	0	0	0	2	1	1	5	1	1	0	0	0	0	6.3125	6.57789899633556	1.29792512553293	5.06801114096215	4.01993881873524e-07	0.000107168942450177
chr2	69741882	69746085	-	intron	20	AAK1	2534	uc002sfp.2,uc010fdk.2,uc010yqm.1,uc010fdl.3,uc010fdm.1	AAK1,SNORA36C	22848,100124535	U2	4	12	13	5	1	7	5	5	1	0	0	1	0	0	2	2	120	75	72	82	86	58	117	76	100	144	70	128	91	185	147	105	53.5625	3.61525052542351	0.713806198073006	5.06475081777554	4.08934899142753e-07	0.000108233647098696
chr2	70742045	70780315	*	intron	14	TGFA	2549	uc021vjb.1,uc010fdq.3,uc010fdr.3,uc002sgs.4,uc002sgt.4,uc002sgu.3,uc002sgv.3,uc002sgw.3	Mir_548,TGFA	NA,7039	U2	10	9	42	35	17	44	41	22	6	3	3	1	3	2	5	7	4	9	6	10	1	8	2	0	10	6	2	10	4	0	2	17	10.65625	3.22496494528234	0.789676204506166	4.083907969975	4.4284575046448e-05	0.00508210475179522
chr2	71559006	71575556	*	intron	4	NA	2564	uc010fec.2,uc010yqw.1,uc002shw.3,uc002shx.3,uc002shy.3,uc002shz.3,uc002sia.3,uc002sib.1,uc002sic.3,uc002sid.3,uc021vje.1	U6,ZNF638	27332,NA	U2	515	335	633	769	332	1199	743	439	153	199	167	273	232	288	233	223	93	70	49	39	30	46	41	28	68	49	33	81	43	47	66	26	235.6875	1.55031644451152	0.390313132699126	3.97198124949228	7.12773314651061e-05	0.00729626554069953
chr2	71801502	71803392	+	intron	64	NA	2565	uc002sie.3,uc002sig.4,uc010fee.3,uc010fef.3,uc010feg.3,uc010feh.3,uc010fei.3,uc010yqx.2,uc002sif.3,uc010fej.3,uc010fek.3,uc010fel.3,uc010fem.3,uc010fen.3,uc010feo.3,uc010yqy.2,uc010yqz.2	DYSF	8291	U2	13	4	18	21	3	20	25	11	0	4	1	8	3	6	4	3	101	130	178	174	71	182	122	41	378	132	58	350	154	94	173	317	87.46875	2.71665366444138	0.629600466471717	4.31488508842046	1.59685945370385e-05	0.00226854425273617
chr2	85270789	85273226	+	intron	8	KCMF1	2633	uc002sox.4	KCMF1	56888	U2	5807	1366	2169	3706	2961	2439	4091	3093	453	376	830	256	727	801	358	1004	839	398	426	528	499	366	528	500	368	355	469	356	349	570	463	368	1181.84375	2.10694581944174	0.373626902507571	5.63917053429804	1.70871248745612e-08	6.99158505347887e-06
chr2	85273402	85276488	+	intron	10	KCMF1	2633	uc002sox.4	KCMF1	56888	U2	1210	365	599	1134	888	697	1176	774	220	138	201	124	307	202	148	384	1257	577	612	754	691	526	716	712	528	516	678	477	478	779	644	490	593.8125	1.64015995760595	0.342579755974906	4.78767331986217	1.68726004387219e-06	0.000368819478607913
chr2	85826441	85826647	-	intron	2	TMEM150A	2645	uc002spx.2,uc002spy.2,uc002spz.2	TMEM150A	129303	U12	17	7	21	20	10	24	37	14	4	7	11	3	7	5	4	4	11	19	19	16	12	14	7	5	56	39	6	32	18	12	9	17	15.21875	2.61270649908257	0.600719299242763	4.34929675536647	1.36574794486236e-05	0.00201829791614353
chr2	85839483	85843214	*	intron	12	NA	2646	uc002sqb.4,uc010ysu.3,uc010ysv.3,uc010fgn.2,uc002sqe.4,uc002sqg.4,uc010fgo.4,uc002sqc.2,uc002sqd.2	C2orf68,USP39	10713,388969	U2	8	9	23	16	2	20	17	9	0	3	7	2	2	0	6	1	68	57	46	49	44	36	65	52	59	81	58	67	33	78	44	59	31.90625	2.50809971454121	0.522455523809237	4.80059947735759	1.58191371266704e-06	0.000347862351788622
chr2	86769436	86790426	*	intron	10	CHMP3	2661	uc002sro.3,uc002srr.2,uc002srs.4,uc010fgu.1,uc010fgv.3,uc021vkh.1,uc002ssc.3,uc021vki.1,uc002ssh.3,uc021vkj.1,uc021vkk.1,uc002ssi.2,uc002ssk.4,uc010fgy.3,uc010fgz.3,uc021vkl.1,uc021vkm.1,uc002srj.3,uc002srk.3,uc002srl.3,uc021vkf.1,uc010ytl.2,uc002srm.3,uc002srn.3,uc021vkg.1,uc002srp.3,uc002srt.3,uc002sru.3,uc010ytn.2,uc002srv.3,uc002srw.3,uc002srx.3,uc002sry.3,uc010fgt.3,uc002srz.3,uc010yto.2,uc0…	ANAPC1,ANAPC1P1,BC066991,CD8A,CD8B,CHMP3,DQ571479,DQ576039,IGKV3-11,LINC00152,LOC285074,Mir_562,MIR4435-1,PLGLB2,RGPD1,RMND5A,RNF103,RNF103-CHMP3,TRNA_Pseudo	NA,64795,100286979,400966,112597,100616499,51652,100526767,7844,925,926,5342,285074	U2	1141	714	1449	1661	710	1920	1483	783	675	387	479	793	525	744	394	428	411	491	369	339	443	373	452	334	599	397	329	514	338	347	420	405	651.46875	1.21631472958494	0.300707065543885	4.04484918698206	5.23568173617099e-05	0.00574372664130967
chr2	98453621	98458277	-	intron	68	TMEM131	2734	uc002syg.3,uc002syh.4,uc010yvg.1,uc021vlm.1,uc002syi.2	TMEM131,U7	23505,NA	U2	9	10	31	38	9	13	16	6	1	2	0	8	2	1	8	0	96	113	110	78	84	92	97	48	142	135	62	182	118	82	128	80	56.28125	2.95665604422144	0.571743857328219	5.17129481379653	2.32477450646479e-07	6.74121085796203e-05
chr2	99954053	99954779	*	intron	148	NA	2742	uc002szk.3,uc002szl.1,uc002szm.4,uc002szn.4,uc002szo.4,uc002szp.4,uc002szq.4,uc002szr.3,uc021vln.1,uc021vlo.1,uc021vlp.1,uc002szu.3,uc002szv.3,uc002tab.3,uc010yvq.2,uc002szg.4,uc002szh.4,uc002szi.4,uc010fin.1,uc010yvn.1,uc002szj.1,uc002szs.1,uc010fip.1,uc002szw.1,uc002szx.1,uc002szy.3,uc010yvo.2,uc010yvp.1,uc002szz.3,uc002taa.1	C2orf15,EIF5B,LIPT1,LYG1,LYG2,MITD1,MRPL30,TSGA10,TXNDC9	150590,51263,51601,NA,9669,80705,129531,254773,129530,10190	U2	2	6	30	10	0	22	10	1	1	2	0	1	4	1	2	4	27	62	61	38	30	47	46	26	97	89	49	70	58	40	57	35	29	2.98763753399905	0.720300847496652	4.14776345798057	3.35739013785649e-05	0.00409956034513843
chr2	109151051	109204756	+	intron	2	NA	2796	uc002tel.3,uc002teg.3,uc002teh.3,uc002tei.3,uc002tej.3,uc002tek.4	LIMS1	3987	U2	73	83	340	292	64	420	90	72	27	42	19	191	90	39	67	47	49	12	18	11	8	8	43	17	97	59	36	69	28	29	61	32	79.15625	2.76587691961301	0.665707661331425	4.15479208107838	3.25583470437849e-05	0.00401561147968321
chr2	109205085	109223616	+	intron	6	NA	2796	uc002tel.3,uc002teg.3,uc002teh.3,uc002tei.3,uc002tej.3,uc002tek.4	LIMS1	3987	U2	167	347	462	243	100	308	109	102	42	38	20	280	137	33	181	42	2	10	8	9	3	8	2	1	34	18	8	61	6	6	34	14	88.59375	3.32317522033592	0.756559390546402	4.39248426740941	1.12062741764554e-05	0.00174008798372312
chr2	109237918	109271267	+	intron	10	NA	2796	uc002tel.3,uc002teg.3,uc002teh.3,uc002tei.3,uc002tej.3,uc002tek.4	LIMS1	3987	U2	118	35	97	166	54	201	138	122	49	30	41	103	85	44	97	45	1	0	0	0	0	0	1	0	7	5	3	1	4	0	4	0	45.34375	4.22057281751898	0.936482745453457	4.50683457651462	6.58018933317564e-06	0.00113582109485096
chr2	111431943	111435546	-	intron	48	BUB1	2820	uc002tgc.3,uc010fkb.3,uc010yxh.2,uc002tgd.2	BUB1	699	U2	3	15	18	4	3	32	10	7	2	2	2	1	2	1	4	3	39	116	93	23	39	67	42	28	144	104	66	95	61	42	61	40	36.53125	2.89170976874536	0.673926464197663	4.29083872257199	1.77999556040751e-05	0.0024676627775283
chr2	114391471	114391729	+	intron	6	NA	2870	uc002tkm.4,uc002tkn.4,uc010flb.3,uc002tks.4,uc002tkp.4,uc002tkr.3,uc002tkq.3	RABL2A	11159	U2	43	61	86	87	37	102	88	26	21	15	12	10	16	19	20	10	27	76	89	61	43	98	67	22	103	104	39	99	56	38	47	43	52.03125	2.2385779919955	0.469215672923555	4.77089347431114	1.83410525273095e-06	0.000396201798366776
chr2	118578873	118579225	+	intron	8	DDX18	2880	uc002tlh.1	DDX18	8886	U2	0	1	0	0	0	1	0	1	0	16	4	28	23	1	14	5	120	228	234	181	159	184	244	133	348	382	256	279	227	135	247	136	112.09375	-4.4297869713883	0.913804755795206	-4.84762958749699	1.24945414713138e-06	0.00028812569550168
chr2	118587043	118588157	+	intron	26	DDX18	2880	uc002tlh.1	DDX18	8886	U12	240	249	327	360	289	397	471	253	66	65	86	148	136	36	111	36	63	136	139	97	110	108	138	76	235	253	185	201	211	90	220	80	175.375	2.68526454604445	0.393385099999118	6.82604538415531	8.72873262366917e-12	7.72403446559419e-09
chr2	120997702	121010413	+	intron	2	NA	2898	uc010yys.2,uc002tmk.3,uc002tml.3,uc010yyt.2	RALB	5899	U2	4	30	82	54	9	22	31	24	6	8	1	11	8	2	7	8	90	90	75	50	49	54	40	46	162	75	40	137	64	58	106	127	49.0625	2.9660460464796	0.584846796131921	5.07149233969739	3.94708156372482e-07	0.000105417936752769
chr2	128281368	128283750	-	intron	28	IWS1	2915	uc002ton.2,uc010yzl.1,uc002too.1,uc010fma.3	BC022892,IWS1	55677,NA	U2	41	42	83	56	29	134	31	40	17	30	18	29	22	14	39	21	79	60	59	68	61	68	67	73	130	65	105	138	49	72	138	57	60.46875	1.75805957625705	0.415387040143229	4.23234094075459	2.3127146569384e-05	0.00304956547667552
chr2	128388939	128389174	+	intron	72	MYO7B	2916	uc002top.3,uc002toq.1,uc002tor.1,uc002tos.2	MYO7B	4648	U2	5	9	7	13	4	24	11	19	7	7	10	6	3	9	4	11	2	5	7	7	2	17	6	9	26	33	23	62	10	21	29	31	13.71875	2.78582795247492	0.598044044146269	4.65823208130398	3.18936537987978e-06	0.000613056491389592
chr2	128495629	128520059	-	intron	32	NA	2919	uc002tpg.2,uc002tph.2,uc002tpi.2	WDR33	55339	U2	294	96	173	340	165	359	378	204	129	82	136	86	112	159	152	101	56	49	28	33	45	33	54	52	61	40	65	56	44	56	143	29	119.0625	1.56704244024195	0.401475536111664	3.90320779048937	9.49261389762514e-05	0.00902523322500873
chr2	128849171	128855002	+	intron	2	UGGT1	2924	uc002tps.3,uc010fme.1,uc002tpr.3	UGGT1	56886	U2	38	71	116	45	13	203	50	30	33	37	19	25	29	14	21	22	51	73	70	48	37	72	64	44	124	98	57	120	81	59	74	51	59.03125	2.03349043344119	0.500321223607534	4.06436972387227	4.81624303005095e-05	0.0054046782842878
chr2	130930074	130930197	*	intron	24	SMPD4	2953	uc002tqu.3,uc010zae.2,uc002tqo.2,uc002tqp.2,uc002tqq.2,uc002tqr.2,uc002tqs.2,uc002tqt.2,uc010yzy.2,uc010yzz.2,uc010zaa.2,uc010zab.2,uc010zac.2,uc010zad.2	FLJ14346,MZT2B,SMPD4	80097,NA,55627	U2	41	8	47	62	39	29	111	50	2	4	5	5	6	17	4	7	347	279	333	323	308	278	416	394	264	297	455	310	285	447	235	285	177.90625	2.8974290962419	0.46021874733771	6.29576503130968	3.05887431616105e-10	2.01492029113832e-07
chr2	130930251	130930359	*	intron	26	SMPD4	2953	uc002tqu.3,uc010zae.2,uc002tqo.2,uc002tqp.2,uc002tqq.2,uc002tqr.2,uc002tqs.2,uc002tqt.2,uc010yzy.2,uc010yzz.2,uc010zaa.2,uc010zab.2,uc010zac.2,uc010zad.2	FLJ14346,MZT2B,SMPD4	80097,NA,55627	U2	202	129	195	242	163	168	325	193	12	17	44	24	23	12	14	29	311	268	313	308	284	261	401	387	268	309	483	323	299	494	236	284	219.40625	3.29786587712118	0.322595203985491	10.2229228344929	1.56548056060603e-24	9.99817982561311e-21
chr2	132258644	132258753	+	intron	12	LOC150776	3012	uc010zax.1,uc010zay.1,uc010zaz.1,uc010fna.3,uc002tsy.3,uc002tsz.3	LOC150776	150776	U2	361	213	268	404	272	317	562	333	15	32	90	40	51	53	35	44	346	158	182	301	170	246	345	244	69	70	203	150	96	474	227	136	203.34375	2.4395758247358	0.467198696979202	5.22170939368951	1.77279020635184e-07	5.42521816211752e-05
chr2	132258807	132258930	+	intron	14	LOC150776	3012	uc010zax.1,uc010zay.1,uc010zaz.1,uc010fna.3,uc002tsy.3,uc002tsz.3	LOC150776	150776	U2	108	47	94	165	63	50	261	145	3	16	22	19	18	25	4	13	339	182	181	297	199	273	318	212	69	81	190	129	88	405	219	116	135.96875	2.33329917149014	0.538708661783986	4.33128207696382	1.48243622283835e-05	0.00215817149733789
chr2	135676583	135677379	+	intron	2	CCNT2	3031	uc002tub.2,uc002tuc.2,uc002tud.2,uc010zbf.2	CCNT2	905	U12	311	137	290	326	168	212	410	279	14	13	29	23	21	14	12	12	191	101	109	168	145	107	188	135	91	126	213	193	116	274	136	169	147.90625	4.1544065865293	0.364588993605293	11.3947668728225	4.44016880007694e-30	5.92936105045183e-26
chr2	135677462	135694410	+	intron	4	CCNT2	3031	uc002tub.2,uc002tuc.2,uc002tud.2,uc010zbf.2	CCNT2	905	U2	772	283	569	1045	428	483	1137	832	14	37	59	97	71	44	32	45	314	176	226	329	245	221	353	273	128	151	274	268	150	366	156	225	306.34375	3.48290965619123	0.421686698853175	8.25947241320013	1.46317743626447e-16	3.11493511804633e-13
chr2	136289204	136343921	+	intron	2	NA	3035	uc002tuo.3,uc002tup.3,uc010fni.3,uc010zbh.2,uc010zbi.1	MIR128-1,R3HDM1	23518,406915	U2	56	37	87	93	55	148	117	71	42	40	31	25	39	49	21	46	11	15	20	7	17	10	10	5	23	35	17	32	19	17	19	14	38.375	2.06985809669489	0.423600324013173	4.88634682118543	1.02724179369878e-06	0.000243378433551281
chr2	160571110	160572191	+	intron	4	MARCH7	3101	uc002uax.3,uc010foq.3,uc010zcn.2,uc010for.3,uc002uay.3	MARCH7	64844	U2	41	63	148	80	31	202	53	25	13	19	5	16	16	13	34	9	3	6	15	11	6	6	4	5	17	13	6	30	8	2	7	10	28.65625	3.09469330121539	0.656070289774777	4.71701485259722	2.39330225082757e-06	0.0004896369742769
chr2	163212992	163213267	+	intron	8	GCA	3116	uc002ucg.3	GCA	25801	U2	5897	1991	2681	4886	2911	3162	3607	1740	397	183	871	640	506	1032	424	1286	4594	4016	3193	3409	2440	3160	2424	1319	8453	824	2190	5533	1506	4649	3478	3370	2711.625	2.62071211058102	0.520495062871396	5.03503740481885	4.77755534069851e-07	0.000124651764948708
chr2	170783916	170785236	+	intron	34	UBR3	3147	uc010zdi.2,uc002ufr.4,uc002uft.4,uc010fqa.3,uc010zdj.2,uc002ufu.4	UBR3	130507	U2	88	38	83	122	65	79	103	63	2	7	1	7	11	2	0	8	40	31	27	44	30	40	53	31	33	50	34	49	57	30	39	27	40.4375	4.18421159117976	0.435445153928357	9.60904387942317	7.32257634297876e-22	2.98787557430327e-18
chr2	170785379	170789421	+	intron	36	UBR3	3147	uc010zdi.2,uc002ufr.4,uc002uft.4,uc010fqa.3,uc010zdj.2,uc002ufu.4	UBR3	130507	U2	15	12	9	37	17	12	17	9	4	2	0	6	4	4	2	1	57	47	42	61	47	60	75	40	49	83	49	66	77	43	55	44	32.6875	2.59578963597366	0.476154309095439	5.45157228736403	4.99264192969545e-08	1.79311528356663e-05
chr2	172017411	172087654	-	intron	46	NA	3157	uc010zdn.1,uc002ugn.2,uc002ugo.2,uc002ugp.2,uc002ugq.2,uc002ugr.1	TLK1	9874	U2	15	28	43	18	15	28	40	13	6	4	4	12	8	1	13	3	93	47	44	54	48	43	97	56	76	81	91	100	47	97	94	80	43.71875	2.43791928009285	0.447321309501242	5.45004055990782	5.03583339956062e-08	1.8042162818577e-05
chr2	172378802	172378865	+	intron	2	NA	3159	uc031rqa.1,uc002ugy.4,uc002ugz.4	CYBRD1	79901	U2	6	4	14	5	2	12	13	5	0	0	1	0	0	0	0	1	49	110	63	39	38	81	67	31	169	167	40	83	69	48	42	50	37.78125	5.13491702449664	0.91088031892619	5.63731251823516	1.7272448652159e-08	7.04778277739329e-06
chr2	179315959	179316162	*	intron	82	NA	3209	uc002ulw.3,uc002ulx.3,uc002uly.3,uc002ulz.3,uc010zfe.2,uc002uma.3,uc021vsx.1,uc002umb.1,uc002umi.4,uc002umj.4,uc002umn.3,uc002umo.3,uc002ump.2,uc002umv.1,uc002unc.1,uc021vsw.1,uc002umc.3,uc002umd.3,uc002ume.3,uc002umf.3,uc002umg.3,uc002umh.1,uc002umk.3,uc002uml.3,uc002umm.3,uc010zff.2,uc002umq.4,uc021vsy.2,uc021vsz.2,uc021vta.2,uc021vtb.2,uc031rqc.1,uc031rqd.1,uc010fre.1,uc002umw.1,uc002umx.1,uc0…	AK123298,AX746670,AX747806,BX538254,DFNB59,FKBP7,MIR548N,OSBPL6,PLEKHA3,PRKRA,SNORD77,TTN,TTN-AS1	114880,100302152,NA,494513,65977,100506866,8575,51661,7273	U2	5	7	23	8	9	9	10	7	1	4	2	3	3	1	4	2	47	23	30	32	30	35	55	43	50	50	53	46	32	40	36	34	22.9375	2.17253023481394	0.492966843465069	4.40705143482512	1.04787311556867e-05	0.0016515582142192
chr2	180858182	180871593	-	intron	38	CWC22	3214	uc002uno.2,uc010frh.1,uc002unp.2	CWC22	57703	U2	85	104	292	104	42	482	71	42	18	19	8	35	27	9	30	13	61	65	41	31	48	42	42	44	58	50	63	77	29	47	84	37	68.75	3.19291167108511	0.567226382905603	5.62899005989372	1.81267842919424e-08	7.375893975059e-06
chr2	183621197	183622418	+	intron	40	DNAJC10	3222	uc002uow.2,uc002uox.2,uc002uoy.2,uc002uoz.2,uc010fro.2	DNAJC10	54431	U2	0	0	1	1	0	0	0	22	0	0	0	0	0	0	0	0	153	325	355	284	268	344	277	205	493	415	177	354	370	170	263	192	145.90625	4.1662804702597	1.06446609660475	3.9139625804416	9.07937119669915e-05	0.00878587663502456
chr2	191390105	191398737	-	intron	16	TMEM194B	3251	uc010zgf.2,uc010zgg.1	TMEM194B	100131211	U2	28	19	71	35	19	41	45	16	7	8	3	5	3	4	7	1	16	18	10	9	4	10	16	2	13	18	6	10	15	10	13	12	15.4375	3.04062567605814	0.567350036111809	5.3593469331496	8.35233250991356e-08	2.82695663451321e-05
chr2	197036337	197040949	-	intron	16	NA	3264	uc002utk.3,uc010fsh.3	STK17B	9262	U2	7	71	156	63	20	38	34	23	5	7	2	9	7	4	13	5	191	209	114	253	144	109	175	148	166	139	159	460	213	182	202	533	120.65625	3.59903621327364	0.594638747004756	6.05247510594	1.42637046606415e-09	8.05860911044466e-07
chr2	198267551	198267672	*	intron	26	SF3B1	3271	uc021vul.1,uc002uue.3,uc010fsk.1,uc002uuf.3,uc002uug.3	SF3B1,SnR39B	NA,23451	U2	50	37	1	1	56	36	57	0	1	10	1	3	3	4	1	1	2261	1540	1205	2099	2407	1630	2496	2031	1716	1594	1871	2100	1724	2180	1600	1806	953.8125	3.20701813080387	0.757074004072845	4.23606954346738	2.27466353925496e-05	0.00300478553301959
chr2	202123106	202125222	+	intron	8	NA	3298	uc002uxn.3,uc010ftc.1,uc002uxo.1,uc002uxp.1,uc002uxq.1,uc002uxr.1,uc002uxs.1,uc002uxt.1,uc002uxu.1,uc010ftd.1,uc002uxv.1,uc002uxw.1,uc021vuy.1,uc031rqq.1,uc021vuz.1,uc021vva.1,uc010ftf.2,uc010fte.1	CASP8	841	U2	70	178	472	446	106	356	155	73	38	26	19	33	26	17	29	28	277	100	54	237	289	124	310	123	85	56	133	103	137	367	128	191	149.5625	2.76776172373374	0.566798698877029	4.8831476311032	1.04405641630535e-06	0.000246171074093646
chr2	203141242	203142672	+	intron	6	NA	3310	uc010zhv.1,uc002uzb.3,uc002uzc.3,uc021vvh.1,uc010ftq.1,uc002uzd.1	NOP58,SNORD11,SNORD11B,SNORD70	51602,692110,NA,100113392,692058	U2	3	19	46	17	12	30	25	9	10	9	2	0	7	2	3	2	137	219	170	158	213	184	196	168	228	277	196	215	191	192	179	114	101.03125	2.3414038512305	0.498726105349898	4.69476898464702	2.66908187399448e-06	0.000532604727722486
chr2	205551006	205829874	+	intron	4	PARD3B	3323	uc010fub.2,uc002vao.2,uc002vap.2,uc002vaq.2,uc002var.2	PARD3B	117583	U2	100	73	185	129	64	413	274	64	101	63	73	105	85	91	53	73	2	0	5	0	3	30	38	3	0	0	0	0	0	0	0	0	63.34375	-4.76693533970515	1.10438992110395	-4.31635172380068	1.58629150726761e-05	0.00226228270268991
chr2	205830047	205912303	+	intron	6	PARD3B	3323	uc010fub.2,uc002vao.2,uc002vap.2,uc002vaq.2,uc002var.2	PARD3B	117583	U2	105	61	103	179	141	173	170	167	62	100	74	129	190	151	58	103	2	0	9	0	1	29	46	1	0	1	0	1	0	0	0	0	64.25	-4.83867994656637	1.10421795715267	-4.38199715484012	1.17596345306102e-05	0.00180313986962936
chr2	206058045	206110501	+	intron	30	PARD3B	3323	uc010fub.2,uc002vao.2,uc002vap.2,uc002vaq.2,uc002var.2	PARD3B	117583	U2	41	29	76	77	51	142	105	54	45	46	57	46	43	49	23	60	3	0	3	4	1	30	38	2	0	0	0	1	0	0	0	0	32.0625	-4.78191899501574	1.05916601933909	-4.51479646033172	6.33776063983466e-06	0.00110272533977924
chr2	206882538	206884459	*	intron	8	INO80D	3325	uc002vbb.3,uc002vaz.4	BC047484,INO80D	NA,54891	U2	161	110	167	179	82	142	210	149	4	5	16	25	15	10	22	17	77	38	57	57	38	42	88	75	36	43	49	104	40	92	63	36	70.28125	3.36815345687018	0.422216069661617	7.97732180011427	1.49542577351991e-15	2.81159225419298e-12
chr2	208423980	208424949	*	intron	6	CREB1	3340	uc010ziz.1,uc002vcc.3,uc002vcd.3,uc010zja.1,uc002vce.3,uc002vcf.2,uc010fuk.1,uc002vcg.3	CREB1,METTL21A	1385,151194	U2	0	0	0	18	13	1	2	0	1	0	0	0	0	0	0	0	121	211	149	146	123	161	141	77	219	156	77	249	170	134	129	128	75.8125	4.33014427134118	1.00056199907975	4.32771210112292	1.5066623053303e-05	0.00217618629318469
chr2	214150643	214160763	+	intron	4	SPAG16	3364	uc002veo.4,uc010fuz.3,uc002veq.4,uc002ver.4,uc010zjk.3,uc002ves.1	SPAG16	79582	U2	160	52	157	98	96	248	522	133	11	19	29	10	30	31	26	8	1	0	2	1	3	5	10	0	7	7	5	6	3	4	7	2	52.90625	4.05823601387599	0.708465538268294	5.72820524735128	1.01498719519802e-08	4.50436598381337e-06
chr2	216981566	216981607	+	intron	6	NA	3374	uc002vfy.3,uc002vfz.3	XRCC5	7520	U2	160	112	158	170	129	177	158	117	27	33	95	57	54	42	52	45	522	1195	1088	482	446	807	580	380	1722	1419	736	1404	1093	552	956	582	485.9375	2.16592258898604	0.385062496432884	5.62485988391643	1.85658609307505e-08	7.53368787210148e-06
chr2	216982518	216983765	+	intron	8	XRCC5	3374	uc002vfy.3,uc002vfz.3	XRCC5	7520	U2	142	29	15	59	47	18	68	33	14	12	13	9	5	17	48	13	644	1080	1048	542	505	774	661	481	1521	1242	746	1224	961	556	887	563	436.78125	2.07463549690955	0.530234164293005	3.91267790085874	9.12782480348871e-05	0.00880955038672054
chr2	217024885	217026701	+	intron	30	XRCC5	3374	uc002vfy.3,uc002vfz.3	XRCC5	7520	U2	5	3	1	4	3	0	2	1	30	24	11	0	2	4	30	17	2153	2409	2020	1785	1413	1506	1486	860	2713	1783	1170	2391	1580	1453	1633	1313	868.90625	-2.59258039060034	0.630551950796057	-4.11160474141308	3.92918549112827e-05	0.00462475836817552
chr2	219151573	219157188	*	intron	32	NA	3394	uc002vhm.2,uc002vhn.3,uc002vhq.3,uc002vho.1,uc002vhp.1,uc010zjz.1,uc010zka.2	PNKD,TMBIM1	25953,64114	U2	162	185	381	283	121	349	374	233	59	146	99	115	215	107	102	98	168	35	86	98	100	65	150	90	152	157	232	143	98	261	95	111	158.4375	1.80705569448609	0.417432043184176	4.32898174443401	1.49800349130039e-05	0.00216794312165112
chr2	219188155	219204505	*	intron	36	PNKD	3394	uc002vhm.2,uc002vhn.3,uc002vhq.3,uc002vho.1,uc002vhp.1,uc010zjz.1,uc010zka.2	PNKD,TMBIM1	25953,64114	U2	270	127	334	168	135	282	293	253	70	67	54	39	68	82	36	27	142	37	38	41	97	48	89	86	116	70	92	37	36	77	54	23	105.875	1.87668787664474	0.456355949310081	4.11233354025934	3.91679868553926e-05	0.00461387577638267
chr2	219267129	219267368	+	intron	10	NA	3397	uc021vwv.1,uc002vhx.3,uc002vhy.3,uc002vhz.3,uc010zkd.2	CTDSP1,MIR26B	58190,407017	U2	176	124	139	201	109	77	218	152	11	14	16	12	57	1	38	27	500	496	459	402	348	355	451	295	650	338	322	523	339	291	464	399	250.125	2.77327078822958	0.445998212049423	6.21812086529679	5.0314394540541e-10	3.17203105461103e-07
chr2	219592071	219602301	+	intron	4	TTLL4	3405	uc010zkl.1,uc002viy.3,uc010fvx.3,uc010zkm.1	TTLL4	9654	U2	129	85	89	206	90	129	164	167	11	8	9	65	36	7	15	37	21	47	31	25	18	40	17	24	64	54	20	49	42	10	34	23	55.1875	2.90245060048949	0.549747136864551	5.27961021687796	1.2945898767592e-07	4.13404762536497e-05
chr2	220090295	220091590	-	intron	58	ATG9A	3422	uc002vkc.2,uc010fwe.2,uc010zku.1,uc002vkd.1,uc002vke.1,uc002vkf.1	ABCB6,ATG9A	10058,79065	U2	498	193	201	662	363	197	525	401	90	119	100	103	207	116	238	186	336	199	237	400	322	164	446	335	392	254	355	217	274	400	300	445	289.84375	1.50379814183513	0.385247260824767	3.90346225594359	9.48263440941974e-05	0.00902523322500873
chr2	220091656	220092491	-	intron	60	ATG9A	3422	uc002vkc.2,uc010fwe.2,uc010zku.1,uc002vkd.1,uc002vke.1,uc002vkf.1	ABCB6,ATG9A	10058,79065	U2	539	147	222	629	338	202	555	459	67	69	71	60	127	66	117	112	209	146	146	242	199	109	267	223	293	188	258	157	192	290	241	350	227.8125	2.51909352384313	0.380561505582947	6.61941233384697	3.60629633666913e-11	2.86345777179642e-08
chr2	220092536	220092643	-	intron	62	ATG9A	3422	uc002vkc.2,uc010fwe.2,uc010zku.1,uc002vkd.1,uc002vke.1,uc002vkf.1	ABCB6,ATG9A	10058,79065	U2	89	26	35	127	51	34	118	63	19	23	22	16	30	30	33	33	188	114	106	169	133	88	209	186	256	140	187	124	144	204	207	230	107.3125	1.72096090010011	0.401356228790289	4.28786393894318	1.80399533443419e-05	0.00248820926442292
chr2	223513515	223520734	-	intron	36	FARSB	3446	uc002vne.1,uc002vnf.1,uc010zlq.1,uc002vng.1	FARSB	10056	U2	16	21	56	13	10	27	30	18	2	9	6	3	12	10	5	4	86	171	135	53	64	81	143	56	145	229	84	120	131	56	109	56	61.28125	2.1422080810937	0.52994678695885	4.04230789545298	5.29276705448846e-05	0.00579337131844243
chr2	224763788	224765899	-	intron	14	WDFY1	3453	uc002vnq.3	WDFY1	57590	U12	2224	1623	1577	2054	1757	2136	2406	1627	338	743	1077	773	742	766	737	754	372	236	229	234	326	250	342	288	275	266	291	171	151	443	249	182	801.21875	1.21012416673383	0.288772431827617	4.19058065576084	2.78241483482997e-05	0.0035293243300789
chr2	231084828	231086419	*	intron	40	NA	3479	uc002vqj.3,uc002vqk.2,uc002vql.3,uc002vqm.3,uc002vqn.3,uc010fxl.3,uc010zma.1,uc010fxm.1,uc010fxn.2,uc010fxo.1,uc002vqg.3,uc002vqh.3,uc010fxj.3,uc002vqi.4,uc010fxk.3,uc021vxx.1	SP110,SP140,SP140L	11262,93349,3431	U2	8	6	27	29	6	9	10	12	4	3	0	9	8	3	3	1	83	89	66	72	101	72	64	71	83	89	48	131	85	86	108	59	45.15625	1.944167137376	0.495403780427713	3.92440916719988	8.69428555701767e-05	0.00848027681492029
chr2	233562103	233565294	*	intron	2	GIGYF2	3514	uc002vte.3,uc002vtf.3,uc002vtl.4,uc010zmj.1,uc002vtg.2,uc002vth.4,uc002vti.4,uc002vtj.4,uc002vtk.4,uc002vtm.1,uc010zmk.2,uc010zml.1,uc002vtq.4,uc002vto.3,uc002vtn.3,uc002vtp.3,uc021vyk.1	AX748196,GIGYF2,KCNJ13	26058,NA,3769	U2	84	49	108	85	62	128	142	52	21	29	55	27	26	55	36	40	47	22	19	32	31	30	42	26	46	29	30	40	27	33	34	32	47.46875	1.4188963658782	0.365083993550173	3.88649294667914	0.00010170288025961	0.0094673264828738
chr2	233697804	233704558	*	intron	64	GIGYF2	3514	uc002vte.3,uc002vtf.3,uc002vtl.4,uc010zmj.1,uc002vtg.2,uc002vth.4,uc002vti.4,uc002vtj.4,uc002vtk.4,uc002vtm.1,uc010zmk.2,uc010zml.1,uc002vtq.4,uc002vto.3,uc002vtn.3,uc002vtp.3,uc021vyk.1	AX748196,GIGYF2,KCNJ13	26058,NA,3769	U2	10	11	33	34	19	14	30	27	3	3	8	16	4	3	13	15	143	85	115	124	99	125	110	100	192	138	106	157	138	144	141	129	71.53125	1.79911378052977	0.391958821591595	4.59005814239428	4.43122558446073e-06	0.00081876228902917
chr2	240117154	240158288	*	intron	56	NA	3562	uc021vza.1,uc010fyy.3,uc002vyk.4,uc021vyy.1,uc021vyz.1,uc010fyz.1,uc010znz.1,uc010zoa.1,uc010fza.2,uc010fzb.1,uc010zob.1,uc021vzb.1	HDAC4,MGC16025,MIR2467,MIR4269,MIR4440,MIR4441	100423043,9759,100616397,100616493,85009,100616360	U2	379	809	1404	913	214	1064	407	243	259	178	134	262	95	324	225	266	11	25	31	28	29	24	33	7	60	47	17	59	28	26	59	62	241.3125	2.56940259080016	0.514516041552849	4.99382406629249	5.91953261202242e-07	0.000150439083733185
chr2	240158361	240219860	*	intron	58	HDAC4	3562	uc021vza.1,uc010fyy.3,uc002vyk.4,uc021vyy.1,uc021vyz.1,uc010fyz.1,uc010znz.1,uc010zoa.1,uc010fza.2,uc010fzb.1,uc010zob.1,uc021vzb.1	HDAC4,MGC16025,MIR2467,MIR4269,MIR4440,MIR4441	100423043,9759,100616397,100616493,85009,100616360	U2	902	1084	1603	1620	379	1292	766	515	525	277	227	437	298	189	574	309	11	24	31	28	29	24	33	7	60	47	17	59	28	27	60	62	360.75	2.46984635174519	0.462616913593508	5.3388587385618	9.35334830975626e-08	3.13685249603887e-05
chr2	240274614	240322070	*	intron	66	HDAC4	3562	uc021vza.1,uc010fyy.3,uc002vyk.4,uc021vyy.1,uc021vyz.1,uc010fyz.1,uc010znz.1,uc010zoa.1,uc010fza.2,uc010fzb.1,uc010zob.1,uc021vzb.1	HDAC4,MGC16025,MIR2467,MIR4269,MIR4440,MIR4441	100423043,9759,100616397,100616493,85009,100616360	U2	272	298	548	432	96	664	331	358	141	92	71	95	123	104	333	88	3	19	20	18	18	16	18	7	21	26	15	32	13	16	20	22	135.3125	1.98972391928033	0.495993369140325	4.01159378950771	6.03102080057701e-05	0.00637807587083627
chr3	4494734	4508659	*	intron	42	SUMF1	3608	uc003bpt.4,uc021wsh.1,uc003bpw.5,uc003bpy.4,uc011asp.2,uc011asq.2,uc011asr.2,uc010hbx.3,uc003bps.2,uc003bpu.1,uc003bpz.2,uc010hby.2,uc011ass.2,uc011ast.2	BC141932,LRRN1,SETMAR,SUMF1	57633,NA,6419,285362	U2	19	18	55	22	8	65	28	16	4	16	2	6	16	8	11	6	39	94	90	55	60	83	61	42	176	167	60	123	92	45	56	85	50.875	2.3608523787555	0.545165268096566	4.33052602011565	1.48753566363898e-05	0.00216119072448829
chr3	4793275	4808213	*	intron	94	NA	3609	uc010hbz.3,uc003bqc.3,uc011asu.2,uc021wsi.1,uc021wsj.1,uc021wsk.1,uc010hcc.2,uc011asv.2,uc003bqd.3	EGOT,ITPR1	3708,NA,100126791	U2	22	19	37	32	21	25	51	26	8	17	17	8	14	12	25	9	9	13	15	8	13	13	16	10	33	33	16	23	14	9	26	9	18.84375	1.8316412681273	0.451820138401422	4.05391684090887	5.03671273626809e-05	0.00557541706080353
chr3	4991384	5021096	*	intron	8	NA	3610	uc003bqf.3,uc011asw.2,uc003bqe.1,uc010hcd.2,uc010hce.2	BHLHE40,BHLHE40-AS1	8553,100507582	U2	662	758	1964	850	495	2016	755	583	208	358	287	528	251	102	395	245	260	273	216	221	253	127	139	168	160	402	258	395	194	270	688	235	459.875	2.41861751022967	0.459129206724304	5.26783631885565	1.38041104193847e-07	4.37010170654025e-05
chr3	9802255	9802339	*	intron	18	NA	3632	uc003bsh.3,uc003bsi.3,uc003bsj.3,uc003bsk.3,uc003bsl.3,uc003bsm.3,uc003bsn.3,uc003bso.3,uc003bsp.2,uc003bsq.2,uc003bsr.2,uc010hcm.2,uc003bsv.1,uc003bst.3,uc003bss.3	AX748417,CAMK1,OGG1	4968,NA,8536	U2	4	15	21	37	8	19	9	16	22	14	7	9	10	18	11	17	12	58	32	21	29	23	5	20	147	353	41	108	128	54	36	87	43.46875	2.5103274907405	0.630361149439248	3.98236390833035	6.82331969912111e-05	0.00705843591945773
chr3	9805088	9807442	*	intron	20	NA	3632	uc003bsh.3,uc003bsi.3,uc003bsj.3,uc003bsk.3,uc003bsl.3,uc003bsm.3,uc003bsn.3,uc003bso.3,uc003bsp.2,uc003bsq.2,uc003bsr.2,uc010hcm.2,uc003bsv.1,uc003bst.3,uc003bss.3	AX748417,CAMK1,OGG1	4968,NA,8536	U2	27	29	49	72	23	76	45	30	64	33	10	22	23	13	21	24	6	23	13	11	16	8	2	10	70	143	19	52	52	33	17	38	33.5625	2.99326730555797	0.594848321865826	5.03198411347814	4.85429499708168e-07	0.000126205655753331
chr3	9809466	9811515	*	intron	24	CAMK1	3632	uc003bsh.3,uc003bsi.3,uc003bsj.3,uc003bsk.3,uc003bsl.3,uc003bsm.3,uc003bsn.3,uc003bso.3,uc003bsp.2,uc003bsq.2,uc003bsr.2,uc010hcm.2,uc003bsv.1,uc003bst.3,uc003bss.3	AX748417,CAMK1,OGG1	4968,NA,8536	U2	8	3	19	12	2	13	8	7	4	0	1	6	2	4	4	2	1	13	6	4	6	4	1	4	51	83	7	30	26	17	8	20	11.75	4.27982135727088	0.792288685116744	5.40184586460458	6.59586156878298e-08	2.29148119315948e-05
chr3	9834866	9839342	*	intron	18	ARPC4	3633	uc003bta.2,uc003btb.2,uc003bsz.2,uc003btd.4,uc003btc.2,uc021wsu.1,uc003btf.4,uc003btg.4,uc010hco.1,uc003bth.4,uc011atj.2,uc003bti.4,uc003btj.4,uc003btk.3,uc003bsw.2,uc003bsx.2,uc010hcn.2,uc031ryh.1,uc003bsy.4,uc011atk.2,uc011atl.2,uc011atm.1,uc003btn.2	ARPC4,ARPC4-TTLL3,RPUSD3,TADA3,TTLL3	10093,100526693,26140,10474,285367	U2	156	145	468	345	107	475	209	130	80	74	29	70	81	38	37	65	1207	1476	1059	1172	843	962	701	434	1666	1064	639	1849	739	1055	989	1057	606.90625	2.30783403796154	0.442034778945485	5.22093316608953	1.78023784856517e-07	5.43668354031776e-05
chr3	9936032	9944295	*	intron	22	NA	3634	uc003btt.4,uc003btu.3,uc003btv.3,uc011atn.1,uc003btw.3,uc003btx.3,uc003bty.3,uc010hcq.3,uc010hcr.3,uc011ato.2,uc010hcs.3,uc003btz.3,uc003bub.3,uc003buc.3,uc003bud.3,uc010hct.3,uc010hcu.3,uc010hcv.3,uc011atp.2,uc011atq.2,uc003bua.3,uc003bue.3,uc003buh.3,uc003buf.3,uc003bug.3,uc031ryi.1,uc003bup.1,uc003buq.1,uc010hcp.3,uc003btp.3,uc003btq.3,uc003btr.3,uc003bts.3,uc021wsv.1,uc021wsw.1,uc003bto.3,uc0…	AK125558,AX747493,CIDEC,CIDECP,CRELD1,EMC3,FW339974,IL17RC,IL17RE,JAGN1,LOC401052,PRRT3,PRRT3-AS1	84522,132014,84818,78987,100874032,NA,63924,285368,55831,401052,152302	U2	5	20	31	35	15	45	25	16	10	10	3	5	13	5	3	8	22	24	26	13	18	22	29	19	44	31	23	32	14	25	29	19	19.96875	2.07899495169227	0.48589287917135	4.27871047469932	1.87979185850221e-05	0.00257342279096892
chr3	13419063	13420411	-	intron	64	NUP210	3667	uc003bxv.1,uc003bxw.3,uc003bxx.3	NUP210	23225	U2	410	1960	783	524	354	558	791	281	9	48	6	36	60	14	19	15	153	851	430	259	242	358	319	140	478	524	262	448	404	148	235	252	355.34375	4.77282835944831	0.590536314534925	8.08219281689245	6.3612419997574e-16	1.26273232577076e-12
chr3	13420481	13421062	-	intron	66	NUP210	3667	uc003bxv.1,uc003bxw.3,uc003bxx.3	NUP210	23225	U12	327	361	609	454	283	423	537	238	47	55	24	48	65	19	22	28	122	677	318	202	183	266	262	98	350	419	191	340	301	108	181	173	241.59375	3.34666979081648	0.473078296429689	7.07424080976388	1.50269143789645e-12	1.53288092629808e-09
chr3	14214563	14219965	-	intron	30	XPC	3677	uc011ave.2,uc011avf.2,uc011avg.2,uc021wtl.1,uc021wtm.1	XPC	7508	U2	68	154	269	227	77	348	138	129	49	32	39	41	64	36	24	61	46	70	53	40	45	60	65	51	82	104	62	72	65	45	84	51	85.96875	2.42076496974732	0.396618211981668	6.10351440407183	1.03761212504776e-09	6.14588539857421e-07
chr3	32576139	32578502	-	intron	14	DYNC1LI1	3743	uc003cfb.4,uc011axh.2	DYNC1LI1	51143	U12	758	252	672	1288	777	851	1092	1144	103	119	144	109	213	217	105	218	434	420	342	459	505	403	559	499	376	407	482	372	366	573	343	462	470.75	2.37748116730387	0.329466626253704	7.2161517369383	5.34793817598833e-13	5.906576560041e-10
chr3	45488473	45500234	*	intron	14	LARS2	3832	uc003cop.1,uc010hit.1,uc031rzd.1	LARS2,LARS2-AS1	23395,100885795	U2	8	3	15	7	4	13	11	5	2	4	4	3	3	2	4	1	29	42	31	27	23	24	43	18	56	58	40	74	44	38	47	26	22.15625	2.21328879824344	0.506843300629121	4.3668107983201	1.26073845634152e-05	0.00190921292852964
chr3	45500379	45515734	*	intron	16	LARS2	3832	uc003cop.1,uc010hit.1,uc031rzd.1	LARS2,LARS2-AS1	23395,100885795	U2	5	5	17	20	16	11	22	41	5	7	7	1	6	2	10	3	30	37	27	33	26	23	38	17	48	57	47	73	38	42	39	29	24.4375	2.43176213906259	0.505545594829036	4.81017372900847	1.50799169267042e-06	0.000335626399562782
chr3	45755572	45760991	+	intron	16	SACM1L	3835	uc003cos.2,uc011bag.1,uc011bah.1,uc003cot.2	SACM1L	22908	U12	2218	461	1071	2209	1112	1599	2567	1195	116	150	593	340	377	312	166	210	237	130	113	158	142	148	180	116	248	93	162	151	83	144	169	78	532.75	2.33927546798996	0.449030303605872	5.20961603082186	1.89231836508336e-07	5.661269279067e-05
chr3	45761094	45763491	+	intron	18	SACM1L	3835	uc003cos.2,uc011bag.1,uc011bah.1,uc003cot.2	SACM1L	22908	U2	336	63	164	278	146	251	327	209	34	13	64	58	48	25	23	25	416	185	152	275	233	279	338	207	313	126	238	192	118	202	217	102	176.78125	2.14546971469839	0.44255984638622	4.84786347477635	1.24798235609727e-06	0.00028812569550168
chr3	49058833	49059073	*	intron	40	NA	3891	uc011bbx.1,uc003cvj.2,uc010hkn.2,uc011bby.1,uc011bbz.1,uc003cvn.3,uc003cvp.3,uc003cvq.3,uc003cvr.3,uc003cvk.2,uc003cvl.2,uc003cvm.2,uc010hko.2,uc011bca.2,uc011bcb.1,uc003cvo.1	DALRD3,MIR191,MIR425,NDUFAF3,WDR6	11180,25915,55152,494337,406966	U2	31	79	206	68	20	89	61	20	16	61	4	17	14	9	24	13	4	4	12	6	3	8	19	4	32	32	16	32	12	10	24	21	30.34375	3.43804966279294	0.678805478265002	5.06485255773193	4.0871656399473e-07	0.000108233647098696
chr3	49413025	49449252	-	intron	8	RHOA	3905	uc010hku.3,uc003cwu.3	RHOA	387	U2	128	346	422	311	120	354	536	511	51	117	51	176	148	70	165	119	5751	5274	4193	5120	5165	3791	5084	4725	7536	5745	3452	5724	4159	4920	3887	5915	2627.0625	1.68485243887428	0.392926039113074	4.2879633090171	1.80318868957403e-05	0.00248820926442292
chr3	49736539	49736900	*	intron	20	RNF123	3913	uc003cxh.4,uc010hky.1,uc003cxi.3,uc003cxj.3,uc003cxk.1,uc003cxl.1	AMIGO3,GMPPB,RNF123	63891,386724,29925	U2	232	258	443	312	164	475	406	215	43	35	35	21	41	27	13	9	209	417	449	274	142	318	334	223	360	468	248	274	397	184	264	276	236.4375	3.54588428726806	0.39978283120974	8.86952617884626	7.34577886484873e-19	2.15808698958845e-15
chr3	49738143	49738923	*	intron	30	RNF123	3913	uc003cxh.4,uc010hky.1,uc003cxi.3,uc003cxj.3,uc003cxk.1,uc003cxl.1	AMIGO3,GMPPB,RNF123	63891,386724,29925	U12	560	786	1044	586	309	979	984	485	64	76	110	36	93	42	18	35	269	503	482	303	178	427	391	275	400	531	329	283	475	205	344	312	372.3125	3.6221162944228	0.418315255733625	8.65881950222082	4.76674915796195e-18	1.20724497251811e-14
chr3	49765712	49770223	-	intron	4	IP6K1	3914	uc021wyl.1,uc003cxm.1,uc003cxn.1,uc031rzt.1	IP6K1	9807	U12	1396	460	457	587	397	573	1049	830	181	98	218	155	211	148	486	175	389	160	121	128	199	129	307	268	231	129	267	161	145	323	249	150	336.78125	1.74218371679617	0.441756450051805	3.94376520499444	8.02121948394552e-05	0.00797199589753186
chr3	49866659	49866890	-	intron	2	TRAIP	3918	uc003cxs.1,uc010hla.1,uc011bcx.2	TRAIP	10293	U12	92	114	97	80	62	87	102	75	35	47	73	35	30	54	25	45	22	44	28	22	17	25	23	14	66	50	40	66	27	27	34	29	49.59375	1.84118786547919	0.35871320740861	5.13275738794276	2.85527862128578e-07	7.94356898705553e-05
chr3	50264626	50266496	+	intron	2	NA	3925	uc003cyo.1,uc003cyp.1,uc031rzx.1,uc003cyq.1,uc010hlg.1,uc011bdn.2,uc003cyr.1	GNAI2	2771	U2	10	9	38	25	5	25	24	15	5	2	1	2	3	0	2	6	0	6	0	6	2	3	10	7	15	4	10	6	2	3	4	3	7.90625	3.31321170536262	0.815915895946079	4.06072699628048	4.89201480301848e-05	0.00547298347646453
chr3	50375665	50377986	-	intron	14	NA	3932	uc003daa.1,uc003dab.1,uc003dac.2,uc003dad.1,uc003dae.1,uc003daf.1,uc010hlk.1,uc011bdq.1	RASSF1	11186	U2	198	171	352	376	226	366	318	309	301	244	141	186	190	167	140	168	18	9	24	15	6	19	11	3	55	55	16	63	14	21	22	21	132.03125	1.93796784310787	0.454001124189751	4.26864106683995	1.96667436042617e-05	0.0026699694715904
chr3	56707754	56716703	*	intron	84	FAM208A	3994	uc003dhv.2,uc003dhw.2,uc003dhu.3,uc003dhx.3,uc003dhy.3,uc003dhz.3,uc003dia.3,uc003dib.4,uc003dic.4,uc003did.4,uc003die.4	CCDC66,FAM208A	285331,23272	U2	222	365	297	394	270	478	482	390	160	165	218	129	173	150	268	168	55	117	121	83	57	104	49	67	197	122	53	211	116	66	88	71	184.5625	1.51884340109704	0.372806755885976	4.07407692354583	4.61972114224301e-05	0.00522807933549694
chr3	56835996	56916319	*	intron	22	NA	3995	uc031sae.1,uc003dij.1,uc021wzr.1,uc011bev.1,uc003dif.2,uc003dig.2,uc010hmy.1,uc011bew.1,uc003dih.2,uc003dii.2	ARHGEF3,ARHGEF3-AS1,SPATA12	100874200,353324,NA,50650	U2	22	6	23	43	11	49	14	17	2	3	3	13	9	2	6	3	22	14	14	28	31	19	21	24	16	19	28	21	20	28	21	19	17.84375	2.16546535893022	0.535502860454383	4.04379793058956	5.25922510749792e-05	0.00576347737595602
chr3	57261966	57264741	*	intron	2	APPL1	3998	uc010hnb.3,uc011bey.1,uc003dio.3,uc003dip.1,uc003diq.3,uc021wzs.1	APPL1,ASB14	26060,142686	U2	29	60	98	83	23	99	77	80	18	29	17	15	21	25	16	34	56	40	38	54	56	48	77	57	62	56	61	60	22	71	44	33	48.71875	1.59069829706774	0.398470667892211	3.99200850964024	6.55160211651235e-05	0.00682542191277198
chr3	57570192	57582800	-	intron	10	ARF4	4001	uc003dix.4	ARF4	378	U2	1070	907	2068	1990	489	2789	1179	849	475	533	431	756	966	432	506	602	959	838	580	498	569	601	612	664	1193	683	637	672	762	692	864	702	861.5	1.49224164141973	0.366714218747506	4.06922220391781	4.7170344428186e-05	0.00530957348972378
chr3	58380830	58381384	+	intron	18	PXK	4008	uc003djx.1,uc003djz.1,uc003dka.1,uc003dkb.1,uc003dkc.1,uc003dkd.1,uc010hnj.1,uc011bfe.1,uc010hnk.1	PXK	54899	U2	3	4	0	1	0	0	3	2	35	5	23	4	4	3	3	23	703	645	736	541	608	456	578	408	760	524	555	762	333	477	480	489	286.5	-3.0374508963577	0.652026088594296	-4.65848061832333	3.18551791736323e-06	0.000613056491389592
chr3	60522713	60807612	-	intron	14	FHIT	4015	uc003dkx.4,uc003dky.3,uc010hnn.1,uc003dkz.3,uc021wzt.1,uc021wzu.1	5S_rRNA,FHIT,NPCR,U3	2272,NA	U2	57	123	293	170	53	412	236	74	77	64	29	64	64	27	45	38	13	54	25	6	10	25	27	9	50	30	26	55	23	26	31	24	70.625	2.44618466147523	0.570665248568399	4.28654919431638	1.81470030035161e-05	0.00250062637166557
chr3	60807706	60842060	-	intron	16	NA	4015	uc003dkx.4,uc003dky.3,uc010hnn.1,uc003dkz.3,uc021wzt.1,uc021wzu.1	5S_rRNA,FHIT,NPCR,U3	2272,NA	U2	9	12	37	8	1	36	31	6	10	2	2	4	4	1	4	3	9	30	16	4	6	15	15	6	31	18	16	34	14	15	18	15	13.5	2.89509640132761	0.71330241981862	4.05872224864144	4.93419592973215e-05	0.00550340806914309
chr3	69077144	69077376	-	intron	10	TMF1	4038	uc003dnn.3,uc011bfx.2,uc021xaj.1	MIR3136,TMF1	7110,100422859	U2	2	2	4	8	4	10	4	9	37	29	27	6	6	12	34	36	383	190	184	596	402	251	349	387	278	172	328	276	177	449	377	291	166.25	-2.34442577834021	0.512848847706653	-4.57137768530429	4.84528079931411e-06	0.000880863654026792
chr3	69112655	69113218	-	intron	22	UBA3	4039	uc003dno.3,uc003dnq.3,uc011bfy.2,uc011bfz.2	UBA3	9039	U2	52	28	44	66	30	61	62	61	6	6	7	8	8	12	4	10	226	249	172	157	178	169	157	116	394	245	149	315	176	212	203	152	116.71875	3.10192702010477	0.373217744673825	8.31130637375164	9.46541953382237e-17	2.07522965907727e-13
chr3	69113263	69117078	-	intron	24	UBA3	4039	uc003dno.3,uc003dnq.3,uc011bfy.2,uc011bfz.2	UBA3	9039	U12	412	143	371	469	227	325	462	415	27	18	25	38	40	34	27	33	222	236	170	166	179	184	158	128	421	255	159	324	187	228	219	169	202.21875	3.98791441538712	0.334965995574563	11.9054306051177	1.10889401291204e-32	2.71481280397814e-28
chr3	71542707	71591120	*	intron	60	NA	4045	uc003dot.3,uc003doi.3,uc003doj.3,uc003dok.3,uc003dol.3,uc003dom.3,uc003don.3,uc021xan.1,uc003doo.3,uc003dop.3,uc021xao.1,uc003doq.1,uc003dor.1,uc003dos.3,uc021xap.1,uc003dou.3	AK025793,BC040624,FOXP1,MIR1284	NA,27086,100302112	U2	106	114	186	180	78	298	228	152	127	47	79	53	44	33	81	38	82	127	76	110	104	83	107	87	78	96	84	148	101	85	123	122	108.03125	1.5277960315283	0.370538520443038	4.12317734118864	3.73681775108132e-05	0.00445184403819617
chr3	107777277	107778298	-	intron	12	CD47	4139	uc003dwt.1,uc003dwv.1	CD47	961	U2	6	8	4	11	13	5	9	13	65	65	54	10	14	10	37	65	1382	898	1191	731	926	1260	1026	778	1229	1088	963	1526	1077	866	718	914	530.0625	-2.1804970378237	0.461851294462674	-4.7212101903071	2.34445504642759e-06	0.000481162230818067
chr3	107799192	107809709	-	intron	20	CD47	4139	uc003dwt.1,uc003dwv.1	CD47	961	U2	919	768	973	2335	1141	1146	1888	905	282	516	587	327	650	654	504	714	648	358	495	327	447	511	448	324	511	467	472	601	411	407	326	422	671.375	1.27441345666167	0.321100362601243	3.96889448002366	7.22068453197293e-05	0.00737086874881931
chr3	108285486	108287001	*	intron	22	KIAA1524	4143	uc003dxd.3,uc003dxe.1,uc003dxf.1,uc011bhm.2,uc003dxg.1,uc003dxb.4,uc010hpv.1,uc003dxc.1,uc010hpw.1	DZIP3,KIAA1524	9666,57650	U12	54	88	121	61	41	93	93	83	21	10	25	15	10	30	6	15	51	128	114	65	50	88	69	37	142	128	51	112	101	55	76	51	65.125	2.51414043979852	0.43984880012	5.7159197413125	1.0911223113843e-08	4.7987493918016e-06
chr3	113497683	113499578	+	intron	4	ATP6V1A	4181	uc003eao.3,uc011bik.2	ATP6V1A	523	U2	321	131	105	271	139	179	500	317	57	39	87	75	120	68	89	102	132	78	51	60	60	63	84	74	123	63	100	48	61	69	117	44	119.59375	1.67778716324415	0.421907292696055	3.97667258255439	6.9886283975091e-05	0.00716885887706218
chr3	113499631	113499896	+	intron	6	ATP6V1A	4181	uc003eao.3,uc011bik.2	ATP6V1A	523	U2	67	25	22	51	31	34	85	56	9	3	16	10	22	16	14	19	172	113	77	78	83	83	91	86	204	96	150	76	84	118	194	64	70.28125	2.09966581286056	0.44693861198484	4.69788413119201	2.62870479204122e-06	0.000527081486531199
chr3	113500026	113503070	+	intron	8	ATP6V1A	4181	uc003eao.3,uc011bik.2	ATP6V1A	523	U12	634	243	281	523	223	356	811	620	106	38	151	100	186	59	118	142	346	248	167	172	186	175	218	191	433	193	312	169	171	246	406	144	261.5	2.32035168397623	0.428929062991911	5.40963969144704	6.31516750967472e-08	2.2086997642825e-05
chr3	121263754	121264561	-	intron	58	POLQ	4224	uc003eed.3,uc003eee.4	POLQ	10721	U2	3	7	9	10	2	13	6	4	1	5	2	1	2	1	0	3	19	15	21	18	7	31	27	14	33	30	21	67	26	32	21	31	15.0625	2.62797424245274	0.623931552077425	4.21195920242005	2.53165275796342e-05	0.00328227774559153
chr3	121377195	121379666	-	intron	28	HCLS1	4227	uc003eeh.4,uc011bjj.2,uc011bjk.1,uc011bjl.1	HCLS1	3059	U2	36	68	253	154	49	107	98	75	19	15	3	33	59	7	14	28	752	1758	1137	1803	1015	1235	1017	531	2624	1421	391	2464	1978	816	1362	2296	738.0625	2.76835314903822	0.587153190540877	4.71487372228712	2.41860699445531e-06	0.00049275511405898
chr3	121449821	121468478	-	intron	42	GOLGB1	4228	uc003eei.5,uc003eej.5,uc010hrc.4,uc021xcy.2,uc011bjm.1,uc010hrd.2	GOLGB1	2804	U2	62	249	498	631	70	887	91	75	71	54	20	88	39	36	63	60	48	31	13	34	39	30	59	46	35	25	38	61	26	66	66	42	114.15625	2.83109390660139	0.62522024452105	4.52815456858751	5.95010519752608e-06	0.00104548899854091
chr3	122215485	122233603	-	intron	30	NA	4239	uc003efb.1,uc003efc.1,uc011bjr.1,uc003efe.2,uc010hrh.2	KPNA1	3836	U2	138	244	477	297	71	536	223	95	37	53	21	77	63	33	84	53	125	100	109	114	63	72	78	65	148	122	68	110	103	64	207	58	128.375	2.58291811488734	0.489839506440735	5.27298856242792	1.34219931206573e-07	4.26752561790629e-05
chr3	125050083	125093945	-	intron	52	ZNF148	4260	uc003eht.4,uc010hry.3,uc003ehv.4,uc003ehw.4,uc010hrz.1,uc031sbo.1,uc003ehx.4,uc003ehz.4,uc003eia.4,uc010hsa.3,uc003ehy.3	MIR5092,SLC12A8,ZNF148	84561,100847039,7707	U2	105	52	159	313	60	246	157	87	27	30	31	53	57	65	50	52	48	25	16	24	22	25	44	27	35	25	24	46	25	26	42	30	63.375	1.82283943236467	0.452828432287241	4.02545269332469	5.68658121034849e-05	0.00610613284891608
chr3	128890615	128902618	-	intron	8	CNBP	4308	uc021xdt.1,uc021xdu.1,uc003elq.4,uc003elr.4,uc011bku.2,uc021xdv.1,uc021xdw.1	CNBP	7555	U2	524	380	623	529	309	471	320	544	215	181	129	86	306	278	240	225	2299	1204	855	836	1120	741	1538	1203	2033	1731	1638	1390	939	1221	1925	1261	852.9375	1.46560765739184	0.345511860721325	4.24184470637879	2.21690071407641e-05	0.00293905412087388
chr3	129231256	129233231	*	intron	70	IFT122	4314	uc011bkx.1,uc003eml.3,uc003emm.3,uc003emn.3,uc003emo.3,uc003emp.3,uc010htc.3,uc011bky.2,uc011bkz.1,uc003emr.3,uc011bla.2,uc010htd.1,uc010hte.3,uc003ems.3,uc003emh.2,uc003emi.2,uc003emj.2,uc003emk.2,uc011bkw.2	IFT122,MBD4	55764,8930	U12	1389	913	1445	1330	858	1459	1989	824	320	391	585	330	331	428	211	318	124	135	147	124	80	132	158	80	166	113	98	113	88	48	79	88	465.4375	1.50302498904385	0.324641435361519	4.62980022057286	3.66018694747868e-06	0.000692855465561837
chr3	129236438	129237949	*	intron	76	IFT122	4314	uc011bkx.1,uc003eml.3,uc003emm.3,uc003emn.3,uc003emo.3,uc003emp.3,uc010htc.3,uc011bky.2,uc011bkz.1,uc003emr.3,uc011bla.2,uc010htd.1,uc010hte.3,uc003ems.3,uc003emh.2,uc003emi.2,uc003emj.2,uc003emk.2,uc011bkw.2	IFT122,MBD4	55764,8930	U12	324	238	428	317	191	364	403	176	45	26	35	33	26	17	15	28	311	270	346	298	235	343	374	173	351	296	238	224	199	191	174	159	214	3.08023378240111	0.326230249258036	9.44190120139585	3.66075862546172e-21	1.45335085613499e-17
chr3	129513260	129546645	-	intron	10	NA	4318	uc003emy.4,uc011blc.2,uc021xdy.1,uc010htg.3	TMCC1	23023	U2	72	25	58	235	55	147	177	103	11	7	12	55	72	24	15	46	12	11	12	9	7	13	9	7	30	18	3	43	21	2	23	9	41.96875	2.74656009903896	0.693565358614235	3.96005951699588	7.4931086098612e-05	0.00758570091680456
chr3	133342038	133342154	-	intron	20	TOPBP1	4338	uc003eps.3,uc003ept.1	TOPBP1	11073	U2	0	0	0	0	0	0	0	1	13	19	9	0	0	0	2	1	440	467	433	357	400	394	436	423	527	409	360	494	335	485	311	338	207.9375	-4.58117929095054	0.893960023093112	-5.12459077879076	2.98184659074746e-07	8.21786850383989e-05
chr3	133347316	133347403	-	intron	26	TOPBP1	4338	uc003eps.3,uc003ept.1	TOPBP1	11073	U2	0	1	1	3	16	2	9	12	1	0	0	1	1	0	1	0	453	388	404	361	346	328	394	384	512	397	348	475	304	486	267	291	193.3125	3.46976835153243	0.835741525629071	4.1517242414402	3.29979722296299e-05	0.00405281867452092
chr3	134205399	134206860	*	intron	10	CEP63	4347	uc003eql.1,uc003eqm.3,uc003eqn.1,uc003eqo.1,uc003eqp.1,uc003eqj.3,uc003eqi.3,uc003eqk.4	ANAPC13,CEP63	80254,25847	U2	82	170	425	154	41	242	138	129	34	23	10	54	61	12	66	46	9	15	13	3	3	7	4	0	20	15	7	23	10	4	12	11	57.59375	3.09164623386056	0.661085859707437	4.67661830677904	2.91644373275163e-06	0.000573500895897035
chr3	138828148	138842822	+	intron	4	BPESC1	4379	uc003eta.3	BPESC1	60467	U2	39	47	187	48	9	134	101	17	3	4	0	2	2	0	3	0	0	0	0	0	0	0	0	0	0	0	0	0	0	0	0	0	18.625	5.37751784306793	1.38426180979149	3.88475489609726	0.000102433175200013	0.00951721467720144
chr3	142151736	142166711	-	intron	82	XRN1	4399	uc010huu.3,uc003eus.3,uc003eut.3,uc003euu.3,uc003euv.1,uc003euw.3,uc011bnh.2	XRN1	54464	U2	130	231	553	379	80	626	177	108	22	40	24	53	77	31	62	55	245	129	65	136	197	84	139	118	78	65	103	138	74	228	179	86	147.25	2.42261515517692	0.531065039501704	4.56180500499535	5.07157365736052e-06	0.000909619864774919
chr3	156183476	156192522	*	intron	34	KCNAB1	4465	uc003far.2,uc011bon.1,uc003fas.2,uc003fat.2,uc010hvt.1,uc011boo.1,uc031scc.1,uc031scd.1	KCNAB1,KCNAB1-AS1,KCNAB1-AS2	7881,100874083,100874084	U2	22	6	19	16	10	22	24	6	0	1	0	1	0	4	2	0	0	3	6	0	0	0	0	0	2	8	1	4	2	0	0	1	5	4.96577967704516	1.20900654672004	4.10732240492577	4.00272329345401e-05	0.00468877219095167
chr3	156192610	156232152	*	intron	36	KCNAB1	4465	uc003far.2,uc011bon.1,uc003fas.2,uc003fat.2,uc010hvt.1,uc011boo.1,uc031scc.1,uc031scd.1	KCNAB1,KCNAB1-AS1,KCNAB1-AS2	7881,100874083,100874084	U2	119	72	171	241	76	313	173	109	5	27	32	6	13	24	12	21	0	2	5	0	0	0	1	0	2	7	2	3	1	0	0	1	44.9375	4.18586357239271	0.869109787879996	4.81626559816247	1.46269805050077e-06	0.000328030694247649
chr3	160254629	160283001	-	intron	34	KPNA4	4487	uc003fdn.3,uc003fdo.3	KPNA4,SCARNA7	3840,677767	U2	389	284	671	766	189	952	499	242	117	164	74	192	160	179	78	174	321	206	168	172	248	184	335	253	211	177	222	282	177	243	225	174	272.75	1.66935609365668	0.388997926109053	4.29142671878587	1.77528790694843e-05	0.0024676627775283
chr3	176816330	176914127	-	intron	30	TBL1XR1	4545	uc003fiw.4,uc003fix.4,uc011bpz.2,uc003fiy.2	TBL1XR1	79718	U2	980	401	1034	1209	472	1044	1075	692	125	223	251	246	258	584	203	296	92	44	43	28	26	46	42	23	59	47	37	53	36	23	64	29	305.78125	1.67644415279801	0.424827331946156	3.94617772147131	7.94086819729902e-05	0.00793459425632848
chr3	176914267	176914908	-	intron	32	NA	4545	uc003fiw.4,uc003fix.4,uc011bpz.2,uc003fiy.2	TBL1XR1	79718	U2	31	32	98	67	16	106	43	9	5	13	6	12	13	4	8	4	77	40	35	53	29	37	56	33	38	36	30	25	24	51	30	23	33.875	2.1424547155376	0.540091800103068	3.96683436987703	7.28335699235512e-05	0.00741423533387401
chr3	179292256	179294004	+	intron	10	ACTL6A	4558	uc003fjw.3,uc003fjx.3,uc003fjy.3	ACTL6A	86	U12	343	497	695	590	430	759	469	225	150	127	144	149	130	74	141	83	86	177	203	152	113	198	147	75	477	346	173	178	227	57	175	116	247.0625	2.60941258744377	0.43375394388648	6.01588210141254	1.7890975351086e-09	9.93032063076642e-07
chr3	182949001	182971031	*	intron	32	NA	4574	uc003flk.3,uc003fll.3,uc003flm.3,uc021xic.1,uc003fln.1,uc003flo.3,uc003fli.1,uc003flj.1,uc011bqr.1,uc003flp.1,uc011bqs.1	B3GNT5,BC013229,BC040935,MCF2L2	84002,NA,23101	U2	143	107	248	167	118	215	211	204	77	112	93	125	129	64	93	102	106	123	45	93	66	47	96	147	86	95	157	226	158	100	132	151	126.125	1.441713178712	0.348679189505921	4.13478412851339	3.55288443474456e-05	0.00427781846945026
chr3	183960465	183960600	*	intron	34	ALG3	4589	uc011bra.2,uc003fnc.3,uc011brb.2,uc003fnd.3,uc021xih.1,uc003fne.2,uc011brc.1,uc011brd.1,uc011bre.1,uc011brf.1	ALG3,MIR1224,VWA5B2	90113,100187716,10195	U2	18	25	33	30	21	52	39	20	4	5	9	1	1	7	2	0	118	256	210	134	109	150	116	78	316	258	122	232	140	104	112	132	89.1875	3.31091588458482	0.514015483564668	6.44127655770954	1.18472768130891e-10	8.32670829141192e-08
chr3	183960746	183961341	*	intron	36	ALG3	4589	uc011bra.2,uc003fnc.3,uc011brb.2,uc003fnd.3,uc021xih.1,uc003fne.2,uc011brc.1,uc011brd.1,uc011bre.1,uc011brf.1	ALG3,MIR1224,VWA5B2	90113,100187716,10195	U12	103	111	224	166	96	229	161	81	50	27	55	14	33	32	25	31	144	296	242	170	118	175	134	80	406	339	136	264	153	126	148	178	142.09375	2.49763827761829	0.430287869012301	5.80457516348638	6.45294085979964e-09	3.10784210399524e-06
chr3	184039892	184040149	+	intron	20	EIF4G1	4592	uc003fno.2,uc010hxw.2,uc003fnp.3,uc003fnq.3,uc003fnr.3,uc003fns.3,uc003fnt.3,uc010hxx.3,uc010hxy.3,uc010hxz.2,uc003fnv.4,uc003fnw.3,uc003fnx.3,uc003fnz.3	EIF4G1,SNORD66	1981,692107	U2	4	1	42	29	39	4	40	19	3	2	0	7	5	4	1	2	473	634	765	677	507	635	738	571	1023	1034	633	809	747	615	530	681	352.3125	3.17101288933004	0.607603341369477	5.21888652255087	1.80002001093008e-07	5.45571319042231e-05
chr3	194337621	194337827	*	intron	22	NA	4659	uc003fug.4,uc031scw.1,uc031scx.1,uc010hzm.3,uc021xjc.1,uc003fuc.3,uc003fue.3,uc003fuf.3,uc010hzn.3,uc011bsv.2,uc003fuh.1	TMEM44,TMEM44-AS1	100507297,93109	U2	15	5	16	9	3	14	10	6	10	5	2	5	2	1	6	5	8	9	10	3	3	6	5	6	24	27	9	35	9	17	15	9	9.65625	2.65152901120109	0.617713990160015	4.29248657702286	1.7668323474449e-05	0.00246238428855051
chr3	194790841	194842754	*	intron	2	XXYLT1	4663	uc031scy.1,uc031scz.1,uc003fuk.3,uc003ful.3,uc003fum.4,uc011bsw.1	XXYLT1,XXYLT1-AS2	101410543,152002	U2	69	104	109	165	60	186	116	88	50	72	61	101	83	63	52	64	5	12	15	7	5	6	10	5	23	29	8	26	23	9	9	11	51.4375	1.80236312260708	0.441425516328288	4.08305151364804	4.44481652154791e-05	0.0050889511558826
chr3	194905528	194947437	*	intron	16	NA	4663	uc031scy.1,uc031scz.1,uc003fuk.3,uc003ful.3,uc003fum.4,uc011bsw.1	XXYLT1,XXYLT1-AS2	101410543,152002	U2	62	48	82	76	44	362	199	67	35	70	45	70	59	60	36	57	18	23	32	14	19	16	11	10	51	77	25	57	48	13	21	25	57.25	2.27009618938636	0.554702971063097	4.09245363340254	4.26832610214307e-05	0.00494079768417731
chr3	194968586	194991283	*	intron	20	NA	4663	uc031scy.1,uc031scz.1,uc003fuk.3,uc003ful.3,uc003fum.4,uc011bsw.1	XXYLT1,XXYLT1-AS2	101410543,152002	U2	44	56	187	132	39	168	124	77	68	80	34	41	63	18	27	50	5	4	9	3	3	2	2	1	16	18	4	10	11	3	6	7	41	2.48893280452423	0.608376594508476	4.09110545505964	4.29321843132081e-05	0.00495917034807167
chr3	197687312	197701247	+	intron	2	LMLN	4705	uc003fyt.3,uc010iar.3,uc010ias.3,uc011buo.2	LMLN	89782	U2	9	11	25	13	2	22	12	10	1	2	2	3	6	0	4	2	2	1	3	0	0	2	3	3	9	8	2	7	3	0	2	2	5.34375	3.61554854098679	0.87816429597456	4.11716640901958	3.83559130169937e-05	0.00454372187968166
chr4	699760	724418	+	intron	2	PCGF3	4718	uc003gbc.2,uc011bva.1,uc003gbd.1,uc003gbe.3,uc010ibh.3,uc003gbh.3,uc021xkc.1	DKFZp547K2416,PCGF3	10336,NA	U2	131	88	173	474	117	230	373	187	45	73	64	99	101	89	81	65	44	6	13	34	22	8	41	24	41	37	38	24	25	36	32	35	89.0625	2.00397620463399	0.475946878107358	4.21050393817682	2.54801681710628e-05	0.003296263144073
chr4	898568	905460	-	intron	50	GAK	4721	uc010ibj.3,uc003gbl.4,uc003gbm.4,uc003gbn.4,uc010ibk.1,uc003gbo.2	GAK	2580	U2	484	287	438	410	229	403	520	370	104	65	145	174	118	175	213	157	130	280	261	264	182	231	170	100	374	331	98	379	233	121	233	201	246.25	1.73231969109163	0.384097165628815	4.51010797816124	6.47946364053046e-06	0.00112222268240867
chr4	905963	906522	-	intron	54	GAK	4721	uc010ibj.3,uc003gbl.4,uc003gbm.4,uc003gbn.4,uc010ibk.1,uc003gbo.2	GAK	2580	U2	196	201	320	361	239	244	259	139	41	28	56	44	54	44	49	78	66	104	128	119	97	103	77	50	180	151	47	185	115	75	111	108	127.15625	2.69950313545993	0.360312261168753	7.49212121370362	6.77692892517e-14	8.88824482683033e-11
chr4	1232126	1235112	*	intron	18	CTBP1	4731	uc003gcs.2,uc031sdb.1,uc003gcu.1,uc003gcv.1,uc003gcw.3,uc031sdc.1,uc003gcx.1	CTBP1,HV535469,HV535487	NA,1487	U2	45	35	77	80	20	62	126	35	23	16	14	36	14	7	17	4	166	389	498	309	210	413	332	119	766	523	209	483	354	184	331	325	194.4375	2.25570910255303	0.522162136995631	4.31994000088118	1.56071628760912e-05	0.00223885056284929
chr4	1873270	1894508	+	intron	2	NA	4743	uc003gdx.3,uc003gdy.1,uc010icd.1,uc003gdz.4,uc003gea.1,uc003geb.4,uc003gec.4,uc003ged.4,uc003gee.4,uc003gef.4,uc010ice.1,uc003geg.1,uc003geh.1,uc003gei.4,uc011bvh.2,uc010icf.3,uc003gej.3	SCARNA22,WHSC1	7468,677770	U2	88	148	256	203	45	322	344	150	47	84	32	66	99	67	94	51	16	36	32	15	17	33	41	22	33	65	49	30	35	21	48	31	81.875	2.08429192905407	0.470167438803852	4.43308438022994	9.28944885542796e-06	0.00148968887633229
chr4	2598057	2626988	+	intron	2	FAM193A	4752	uc010ick.3,uc003gfd.3,uc010icl.3,uc010icm.3,uc011bvm.2,uc011bvn.2,uc011bvo.2,uc003gfe.2	FAM193A	8603	U2	11	7	19	24	6	26	40	23	3	6	5	7	3	7	10	8	76	69	57	59	58	65	62	66	85	91	75	108	64	84	99	70	43.53125	2.07157137554666	0.402200737946174	5.15059068793627	2.59667334340536e-07	7.36357408171514e-05
chr4	2814205	2819911	+	intron	6	NA	4754	uc010icn.2,uc003gfi.4,uc011bvp.2,uc003gfj.4,uc003gfk.4,uc003gfl.4,uc003gfm.4	SH3BP2	6452	U2	65	54	138	159	53	176	126	103	101	36	50	46	50	83	58	42	4	5	12	4	7	6	9	2	27	22	9	15	7	12	7	9	46.78125	2.04748023903695	0.502152998755893	4.07740319008286	4.55414818859869e-05	0.00517380115907059
chr4	3240337	3240544	*	intron	130	HTT	4760	uc021xkv.1,uc021xkw.1	CS644968,HTT	3064,NA	U2	13	3	12	10	6	13	13	5	4	6	2	5	7	1	2	1	153	86	110	82	84	86	119	138	203	168	203	140	134	169	144	95	69.28125	1.97125004393585	0.445153966552524	4.42824324177566	9.50037254483901e-06	0.001516889374162
chr4	3240706	3241572	*	intron	132	HTT	4760	uc021xkv.1,uc021xkw.1	CS644968,HTT	3064,NA	U12	222	67	101	149	119	83	196	158	66	50	81	59	56	45	32	38	96	53	75	48	44	53	67	87	133	129	151	118	97	122	99	71	92.65625	2.17344543918433	0.343112506844969	6.33449785660647	2.38115480259213e-10	1.61186623233717e-07
chr4	6911233	6911494	*	intron	2	NA	4798	uc011bwg.2,uc003gjs.4,uc003gjt.1,uc010idh.3,uc011bwh.2,uc003gju.4,uc003gjw.4,uc010idi.3,uc021xle.1,uc021xld.1,uc003gjv.2	AX747238,CCDC96,LOC100129931,TADA2B,TBC1D14	57533,NA,93624,100129931,257236	U2	1	1	7	4	1	1	1	6	0	0	0	0	1	0	0	0	14	17	13	11	14	18	18	9	25	21	14	18	16	18	9	16	8.5625	3.80659135218185	0.901538311903665	4.22232899247947	2.41790834714626e-05	0.00316272315972712
chr4	25849487	25864296	-	intron	46	SEL1L3	4902	uc003gru.4,uc003grv.3	SEL1L3	23231	U2	59	97	493	123	62	372	109	110	41	34	9	71	18	11	26	21	41	26	28	24	65	18	12	49	46	46	30	37	33	30	41	19	68.78125	2.72562855743046	0.59980997748657	4.54415341480627	5.51564772116882e-06	0.000977334186617191
chr4	26321511	26322184	+	intron	2	NA	4904	uc003grx.2,uc003gry.2,uc003grz.2,uc011bxt.2,uc003gsa.2,uc003gsb.2	RBPJ	3516	U2	247	197	629	435	188	310	229	169	75	54	80	100	107	36	149	88	14	4	8	9	7	0	12	2	12	1	11	9	6	18	33	8	101.46875	2.61021489484406	0.595966081221871	4.37980445043534	1.18785856442001e-05	0.00181922201931714
chr4	36310116	36317863	+	intron	14	DTHD1	4914	uc011bxy.3,uc021xne.2,uc003gsv.4	DTHD1	401124	U2	19	25	150	101	42	46	36	32	0	2	1	4	2	2	5	2	2	3	3	2	2	7	0	1	6	5	0	2	7	1	1	0	15.96875	4.78456015188243	0.878342891222008	5.44725778474262	5.11523022906466e-08	1.82820319717274e-05
chr4	39757360	39776453	+	intron	8	UBE2K	4938	uc003gus.4,uc003gut.4,uc003guu.4,uc010ifn.3,uc011byq.2,uc003guq.4	UBE2K	3093	U2	224	94	136	173	90	147	206	144	133	74	93	66	76	79	110	49	385	494	433	313	306	389	337	305	719	515	461	551	460	336	510	335	273.21875	1.22824697705086	0.296412396423241	4.14370988484934	3.41732016498519e-05	0.00415546697843684
chr4	39918809	39921938	-	intron	52	PDS5A	4939	uc003guv.4,uc003guw.4	PDS5A	23244	U2	1	2	6	2	1	3	3	2	7	25	4	12	4	13	10	7	266	316	311	285	276	287	319	234	393	430	283	324	324	347	270	266	157.28125	-1.83459123838122	0.443167987344338	-4.13971967915578	3.47730470981881e-05	0.00420455762470452
chr4	41941401	41945763	+	intron	6	TMEM33	4952	uc003gwi.2,uc010ifw.2	TMEM33	55161	U12	271	230	220	363	235	243	429	389	91	64	117	87	106	121	80	95	202	133	97	135	107	116	132	112	298	117	182	177	79	171	192	75	170.8125	1.96524569931506	0.334084194278689	5.88248631024933	4.04148775467525e-09	2.07575615645983e-06
chr4	41992778	42003632	+	intron	2	SLC30A9	4954	uc003gwl.3,uc011byx.2	SLC30A9	10463	U2	113	162	193	229	130	275	343	217	40	60	107	36	121	85	66	134	98	129	108	66	58	101	115	42	151	143	100	148	132	57	142	74	124.21875	1.75802084360437	0.406719728658281	4.32243808138805	1.54314398437519e-05	0.00222014739761827
chr4	48712716	48782094	-	intron	132	FRYL	4980	uc003gye.1,uc003gyf.1,uc003gyg.1,uc003gyh.1,uc003gyi.1,uc003gyj.1,uc003gyk.3,uc003gyl.1,uc003gym.1,uc003gyn.3	FRYL	285527	U2	322	266	482	460	192	543	405	203	107	132	83	180	120	188	222	125	19	27	22	31	35	31	35	16	41	32	12	71	36	27	61	29	142.34375	1.82874422638177	0.405171871935218	4.51350242465539	6.37657202862259e-06	0.00110717942671449
chr4	55589865	55592022	+	intron	16	KIT	5006	uc010igr.3,uc010igs.3,uc011bzw.1,uc010igt.2	DL490879,KIT	3815,NA	U2	12	33	29	20	17	40	79	3	7	1	4	1	2	1	5	2	40	80	69	32	47	101	172	45	93	70	92	60	27	34	89	14	41.28125	3.04974765045786	0.703639543543228	4.33424709916192	1.46259819578624e-05	0.00213776554003611
chr4	56720120	56724479	+	intron	2	EXOC1	5017	uc003hbe.1,uc003hbf.1,uc003hbg.1,uc021xoo.1	EXOC1,U6	55763,NA	U2	43	20	60	52	23	58	54	30	3	7	2	2	2	2	2	5	115	83	55	57	49	74	68	42	79	75	49	102	33	42	90	40	44.3125	3.67507890416369	0.497473573949888	7.38748568086532	1.49631239977926e-13	1.8626933672947e-10
chr4	56815226	56818251	+	intron	2	CEP135	5018	uc003hbh.2,uc003hbi.4,uc010igz.1,uc003hbj.4	CEP135	9662	U2	13	16	34	24	10	23	23	20	5	5	6	10	9	7	15	8	42	45	35	46	34	39	44	31	64	42	79	52	52	79	59	32	31.34375	1.86492959203602	0.375893055353726	4.96133026528268	7.00120338866464e-07	0.000174605733339748
chr4	57356812	57357596	+	intron	30	SRP72	5023	uc003hbv.3,uc010ihe.3,uc003hbx.3	SRP72	6731	U12	275	134	454	414	320	305	554	312	107	168	231	145	138	67	86	99	835	948	708	594	693	604	887	464	851	1048	874	710	667	919	631	445	490.21875	1.51099622116665	0.347953986608024	4.34251734229681	1.40859362633518e-05	0.00206912543553253
chr4	62453159	62542543	+	intron	10	LPHN3	5032	uc010ihg.1,uc003hcq.4,uc010ihh.3,uc003hcs.1,uc021xor.1,uc003hct.3	LPHN3,Y_RNA	23284,NA	U2	36	28	35	70	25	59	48	50	19	26	20	48	33	27	18	50	3	14	7	1	3	0	3	0	0	0	0	0	0	0	0	0	19.46875	-3.85444465113295	0.939427107559919	-4.10297363160463	4.07873750280805e-05	0.0047626231160571
chr4	74847009	74847133	-	intron	2	PF4	5101	uc003hhi.3	PF4	5196	U2	0	0	0	0	0	0	1	0	3	0	21	133	1	3	18	16	29	368	581	152	602	663	369	268	989	386	891	2949	171	485	1212	796	347.09375	-5.3116039978619	1.35049395017625	-3.93308240823196	8.3863470326636e-05	0.00824562031237653
chr4	80976373	80976513	-	intron	26	ANTXR2	5147	uc003hly.4,uc003hlx.1,uc003hlz.4,uc010ijn.3	ANTXR2	118429	U2	7	0	7	0	0	0	0	3	0	0	0	0	0	0	0	0	278	229	133	242	189	192	303	123	330	139	125	441	211	184	245	215	112.375	3.69236935320275	0.930682133091921	3.96737964758808	7.26671872619238e-05	0.00740537381426106
chr4	83812420	83814604	*	intron	58	NA	5161	uc003hns.1,uc003hnt.2,uc003hnu.1,uc003hnv.2,uc003hnd.3,uc003hne.3,uc003hnf.3,uc003hng.3,uc003hnh.3,uc003hni.3,uc003hnk.3,uc003hnl.3,uc011ccl.2,uc011ccm.2,uc011ccn.2,uc003hnm.3,uc003hnn.2,uc003hno.3,uc003hnq.3,uc021xpo.1,uc021xpp.1,uc021xpq.1	AK128593,SEC31A,THAP9,THAP9-AS1	79725,22872,100499177,NA	U2	51	116	164	97	62	130	87	54	17	19	14	86	48	15	18	29	99	132	94	68	74	96	64	47	170	164	77	208	91	77	104	65	82.40625	2.13349940822249	0.485076795460907	4.39827142462111	1.0911646409361e-05	0.00170153341402363
chr4	83906030	83931636	-	intron	24	LIN54	5162	uc003hnx.3,uc003hny.3,uc003hnz.3,uc010ijt.2,uc010iju.2,uc010ijv.2	LIN54	132660	U2	77	97	220	211	35	377	66	40	11	25	7	86	47	21	43	18	37	14	19	24	26	19	42	25	33	19	37	45	21	32	41	36	57.84375	2.47980754067485	0.613072401143884	4.0448852958443	5.23487483843463e-05	0.00574372664130967
chr4	83931983	83933944	-	intron	26	NA	5162	uc003hnx.3,uc003hny.3,uc003hnz.3,uc010ijt.2,uc010iju.2,uc010ijv.2	LIN54	132660	U2	11	40	66	43	4	101	16	6	4	5	2	9	9	3	13	2	16	3	8	10	11	7	15	9	13	8	19	18	8	14	14	17	16.375	3.10095182745593	0.713955939429637	4.34333781148064	1.40334090801799e-05	0.00206554064129746
chr4	84200268	84205664	-	intron	18	COQ2	5165	uc011ccp.2,uc003hof.3,uc003hog.3	COQ2	27235	U2	266	447	525	714	310	806	603	555	232	186	241	357	333	240	211	237	101	122	90	85	58	77	89	47	160	135	150	148	75	68	110	62	245	1.49353255070622	0.344685926299431	4.333024462997	1.47074760142443e-05	0.00214681478573851
chr4	84375099	84376421	-	intron	34	HELQ	5167	uc003hol.4,uc003hom.3,uc010ikb.3,uc010ikc.3,uc003hon.1,uc003hoo.1,uc003hop.1,uc003hoq.1	HELQ	113510	U2	38	40	117	108	56	57	77	62	14	25	24	21	44	30	23	24	25	36	28	27	26	36	21	40	33	22	25	66	25	22	47	25	39.5	1.5858452643904	0.399412673279727	3.97044302918189	7.1739109272613e-05	0.00733331452914541
chr4	87857634	87869649	+	intron	4	AFF1	5181	uc011ccx.2,uc003hqh.2,uc011ccy.2,uc011ccz.2,uc003hqi.1,uc003hqj.4,uc003hqk.4,uc011cda.2	AFF1	4299	U2	44	35	124	26	18	86	52	11	12	10	6	23	9	6	36	9	18	22	28	15	12	30	16	3	42	39	11	38	27	9	58	17	27.875	2.57790386355824	0.655717997613941	3.93142154544918	8.44450542471891e-05	0.00828856332317941
chr4	104057517	104059507	-	intron	20	CENPE	5253	uc003hxb.1,uc003hxc.1,uc003hxd.1	CENPE	1062	U2	2	14	9	31	23	19	16	8	0	0	0	3	0	4	3	3	43	111	118	64	43	92	81	66	92	86	59	73	92	92	64	61	42.875	3.23262865308026	0.601104174459061	5.37781767359932	7.53941084114568e-08	2.58155402491471e-05
chr4	107016799	107037359	*	intron	4	TBCK	5262	uc011cfg.2,uc003hyg.3,uc003hyh.3,uc003hyb.2,uc003hyc.2,uc003hyd.2,uc003hye.2,uc010ilv.2,uc003hyf.2	AIMP1,TBCK	9255,93627	U12	85	293	352	423	207	544	438	75	29	40	23	67	41	8	87	28	6	41	25	14	20	34	9	0	76	60	9	94	40	13	30	15	100.8125	4.08104553112159	0.730749134034682	5.58474220638338	2.34047126132281e-08	9.24190443520137e-06
chr4	107230147	107236766	*	intron	52	NA	5262	uc011cfg.2,uc003hyg.3,uc003hyh.3,uc003hyb.2,uc003hyc.2,uc003hyd.2,uc003hye.2,uc010ilv.2,uc003hyf.2	AIMP1,TBCK	9255,93627	U2	42	54	214	68	29	150	93	36	21	28	13	30	37	17	31	23	10	21	13	19	9	28	18	6	39	32	6	42	18	10	14	20	37.21875	2.32385730624885	0.573097735491998	4.05490575574138	5.01545199609526e-05	0.00555606930665476
chr4	110739247	110740156	+	intron	8	GAR1	5280	uc003hzt.3,uc003hzu.3,uc010imh.1,uc010imi.3	GAR1	54433	U12	161	59	94	89	58	117	173	101	17	35	41	45	61	15	55	18	274	302	301	197	243	316	471	285	341	445	496	358	311	227	278	219	193.84375	1.73293427917147	0.387957010795517	4.46682037171604	7.9390735893048e-06	0.00131624642974464
chr4	120422409	120423735	*	intron	18	PDE5A	5320	uc021xrg.1,uc003idi.4,uc003idj.1,uc003idf.3,uc003idg.3,uc003idh.3	AF085995,AX746903,LOC645513,PDE5A	645513,NA,8654	U2	77	95	89	135	102	112	157	134	61	87	118	63	69	53	89	106	0	4	0	0	5	0	3	1	12	4	17	24	1	3	12	4	51.15625	3.04633753501817	0.634328399930523	4.80246120992191	1.56727187374113e-06	0.000345677578602787
chr4	120423811	120425690	*	intron	20	PDE5A	5320	uc021xrg.1,uc003idi.4,uc003idj.1,uc003idf.3,uc003idg.3,uc003idh.3	AF085995,AX746903,LOC645513,PDE5A	645513,NA,8654	U2	52	53	56	86	72	77	103	83	46	72	62	41	45	34	21	41	0	5	0	0	4	1	1	0	10	2	13	17	1	2	10	6	31.75	3.15633273940218	0.664713702440115	4.748409319404	2.05022775861526e-06	0.000433954043438432
chr4	122590880	122591108	-	intron	4	ANXA5	5327	uc003idu.4,uc003idv.4	ANXA5	308	U2	11	4	7	15	9	11	7	5	281	180	71	15	39	7	124	167	938	2329	1236	1276	1045	1157	784	386	2724	1690	620	1649	1481	691	1101	1445	672.03125	-3.36221928064057	0.654680011842629	-5.13566814294121	2.81143385364302e-07	7.85132990614417e-05
chr4	128930347	128930704	*	intron	40	NA	5353	uc003ifq.2,uc021xrs.1,uc021xrt.1,uc003ift.3,uc003ifu.3,uc010inz.3,uc003ifv.3,uc003ifp.3,uc011cgu.2,uc011cgv.1,uc011cgw.1,uc011cgx.1	C4orf29,MFSD8	80167,256471	U12	31	50	90	70	29	82	60	15	18	13	3	8	14	4	6	11	31	51	36	28	26	45	19	11	30	27	10	57	26	14	27	12	29.8125	2.188273752948	0.555950506189409	3.93609454184482	8.28183575122981e-05	0.00817569690191802
chr4	129732559	129752887	+	intron	6	PHF17	5357	uc003igj.3,uc003igk.3,uc003igl.3,uc011cgy.2,uc003igm.3	PHF17	79960	U2	127	117	463	192	61	328	251	176	49	86	74	98	77	61	102	78	58	56	47	72	86	38	135	127	65	79	123	142	53	130	107	122	118.125	1.86372273937738	0.448324190735359	4.15708716569684	3.22331031271411e-05	0.00398553637849759
chr4	140258107	140262065	*	intron	22	NAA15	5377	uc003ihu.1,uc003ihs.3,uc021xrz.1,uc003iht.3,uc021xsa.1,uc021xsb.1,uc021xsc.1,uc021xsd.1	NAA15,NDUFC1	80155,4717	U12	67	60	109	220	92	113	193	120	18	11	28	27	31	15	13	25	164	159	113	167	202	126	216	165	121	185	175	134	164	229	145	127	116.6875	2.49983624121642	0.357531793731287	6.99192710983135	2.71135749245678e-12	2.60313356953891e-09
chr4	177243395	177245331	+	intron	4	SPCS3	5529	uc003iur.4	SPCS3	60559	U2	730	423	794	1198	670	1195	1127	650	180	147	197	221	206	105	178	129	950	567	546	638	772	569	873	653	1033	828	968	835	686	970	574	808	638.125	2.58342061398057	0.2856743918151	9.04323484357907	1.52102639449396e-19	4.85713326448697e-16
chr4	177245409	177248312	+	intron	6	SPCS3	5529	uc003iur.4	SPCS3	60559	U2	708	351	677	1123	596	1048	1054	665	185	173	258	204	264	234	186	244	1205	699	743	877	998	839	1090	829	1240	976	1183	1023	851	1142	698	963	728.9375	1.98137541232493	0.270030513543517	7.33759820815816	2.17460825013452e-13	2.6183174564509e-10
chr4	178231264	178243612	+	intron	2	NEIL3	5533	uc010irs.3,uc003iut.2	NEIL3	55247	U2	20	35	72	25	9	103	25	11	11	4	6	12	3	3	11	6	46	65	36	13	14	26	10	4	53	41	11	66	16	28	37	20	26.3125	2.76745821946988	0.709147451853039	3.90251450842609	9.51985299858964e-05	0.00904527662691998
chr5	218534	223596	+	intron	2	SDHA	5601	uc011clv.1,uc003jao.4,uc011clw.2,uc003jaq.4,uc021xvu.1	SDHA	6389	U2	24	19	29	38	19	69	61	23	10	25	23	9	18	26	12	25	89	107	85	90	85	76	152	87	184	246	168	144	99	150	98	126	75.5	1.58625109195886	0.400745425690532	3.95825127442331	7.55005075798009e-05	0.00763282591873344
chr5	1052567	1053463	-	intron	2	SLC12A7	5616	uc003jbu.3,uc021xvy.1	MIR4635,SLC12A7	10723,100616479	U12	91	30	161	103	95	210	227	62	48	28	74	9	78	37	29	23	43	26	77	74	53	95	86	27	134	147	87	50	189	48	71	98	81.5625	2.36304335389997	0.551826282260035	4.28222328270049	1.85035167912166e-05	0.00254259784098427
chr5	5437228	5440007	+	intron	6	KIAA0947	5641	uc003jdm.5	KIAA0947	23379	U12	589	448	543	579	424	473	1007	702	44	66	48	58	93	40	43	48	33	17	26	31	28	17	48	38	5	31	14	11	14	16	4	8	173.3125	2.22858334602355	0.406910440617216	5.4768399224241	4.3298858123909e-08	1.57823800654972e-05
chr5	5440027	5441224	+	intron	8	KIAA0947	5641	uc003jdm.5	KIAA0947	23379	U2	50	15	14	41	27	17	49	52	4	1	2	3	4	3	2	1	76	41	50	69	62	34	93	99	24	49	44	39	42	59	22	26	34.8125	2.94716202468623	0.54207454697348	5.43682052798988	5.42397222692475e-08	1.92450133412961e-05
chr5	32276849	32312863	-	intron	30	MTMR12	5707	uc003jhq.3,uc010iuk.3,uc010iul.3	MTMR12	54545	U2	43	46	87	103	80	138	111	358	21	44	75	54	73	99	32	31	25	45	44	26	47	36	45	40	67	88	81	47	71	60	70	34	69.40625	1.92106660798508	0.489873674444078	3.92155510329303	8.79793230779465e-05	0.00856999118361326
chr5	37299671	37301538	-	intron	10	NUP155	5746	uc003jkt.1,uc003jku.1,uc010iuz.1	NUP155	9631	U2	3	5	8	10	7	6	6	4	8	14	6	36	17	9	28	11	236	157	194	200	142	163	228	193	86	118	180	149	105	161	263	97	89.0625	-1.78104879034042	0.447651577433508	-3.97864964656572	6.9307782804678e-05	0.00713538527623262
chr5	37358254	37363989	-	intron	64	NUP155	5746	uc003jkt.1,uc003jku.1,uc010iuz.1	NUP155	9631	U2	243	112	195	178	141	137	249	201	5	14	60	28	33	40	22	23	77	73	69	66	68	79	79	79	71	63	94	52	78	84	93	41	88.96875	2.65936688391047	0.37288268732026	7.13191299661064	9.89834386947723e-13	1.05362132320226e-09
chr5	37364087	37364348	-	intron	66	NUP155	5746	uc003jkt.1,uc003jku.1,uc010iuz.1	NUP155	9631	U2	67	40	85	74	47	51	102	53	1	3	4	5	4	1	1	2	91	79	67	69	65	80	84	83	73	76	108	66	87	105	119	61	57.90625	4.79667861214427	0.426745385219436	11.24014172919	2.58966253873553e-29	2.92617922540368e-25
chr5	37364487	37370767	-	intron	68	NUP155	5746	uc003jkt.1,uc003jku.1,uc010iuz.1	NUP155	9631	U2	13	16	35	35	20	37	42	14	8	6	6	11	19	9	6	8	65	51	47	47	41	51	62	57	36	45	70	44	47	64	75	41	35.25	1.54151833325001	0.390579264571541	3.94674902914016	7.92195196634065e-05	0.00792157447373503
chr5	41803266	41805668	-	intron	20	OXCT1	5770	uc011cpo.2,uc011cpp.2,uc003jmn.3	OXCT1	5019	U12	30	48	75	36	34	95	68	29	16	22	31	14	18	3	9	17	41	167	109	58	61	97	70	38	162	289	105	146	124	52	114	96	71.0625	2.43788114469387	0.510358094789041	4.77680508957457	1.78102252725999e-06	0.000385869826101477
chr5	41904570	41907837	+	intron	2	C5orf51	5771	uc003jmo.3	C5orf51	285636	U2	27	27	90	46	19	64	38	15	12	14	2	3	16	3	14	6	25	25	26	19	17	18	22	27	53	31	26	42	25	18	34	12	25.5	2.64851792242376	0.535914126070679	4.94205656014833	7.73027810018344e-07	0.000189886913205727
chr5	49724523	49736873	-	intron	18	NA	5793	uc010ivq.3,uc003jol.3,uc011cpy.2,uc003jom.3	EMB	133418	U2	486	367	715	510	162	544	187	104	81	33	50	168	61	242	145	69	247	267	252	222	171	183	139	71	319	195	138	415	174	134	247	277	230.46875	2.14786038985004	0.530044051041621	4.05222997150737	5.07317611043539e-05	0.00560922186738576
chr5	49963021	49963904	+	intron	4	PARP8	5794	uc003jon.4,uc011cpz.2,uc003joo.3,uc003jop.3	PARP8	79668	U2	159	126	350	255	162	188	207	158	100	73	51	132	55	84	98	102	352	305	195	314	291	242	242	312	306	227	197	459	359	342	285	292	219.375	1.33839855753397	0.306245531528385	4.37034477157722	1.24050514347277e-05	0.00188245374008415
chr5	58335340	58386908	*	intron	22	NA	5834	uc003jsf.4,uc021xza.1,uc003jsg.2,uc003jrs.2,uc003jrt.2,uc003jru.3,uc003jrv.2,uc003jrw.2,uc003jrx.2,uc003jry.3,uc003jrz.3,uc003jsa.2,uc003jsb.3,uc010iwi.1,uc003jsc.3,uc003jsd.1,uc021xyz.1,uc003jse.1,uc010iwj.2	BX641110,Mir_582,PART1,PDE4D	25859,5144,NA	U2	150	84	245	307	131	278	210	131	33	76	94	127	86	38	123	108	41	28	31	58	65	39	61	48	16	43	89	179	63	70	119	68	101.21875	1.96734816924195	0.486349724737976	4.04513063167019	5.22939562175904e-05	0.00574372664130967
chr5	61800726	61802067	+	intron	40	IPO11	5846	uc003jtc.3,uc011cqr.2,uc021xzd.1,uc003jtd.1,uc011cqs.1,uc003jte.3,uc021xze.1	IPO11,IPO11-LRRC70,LRRC70,U6	51194,NA,100130733,101180901	U2	53	22	64	43	69	51	116	72	1	5	16	6	7	13	6	10	46	52	49	36	28	40	45	35	33	60	37	54	65	31	74	30	39.65625	3.15091238281296	0.444883939858793	7.0825491785859	1.41526511251587e-12	1.45379397323632e-09
chr5	68409055	68410246	+	intron	12	SLC30A5	5869	uc003jvg.3,uc011crc.2,uc003jvh.3,uc003jvi.3,uc003jvj.3,uc003jvk.3	SLC30A5	64924	U12	838	408	830	798	453	969	882	455	35	43	58	52	81	54	65	61	151	128	176	119	90	172	142	92	218	90	61	105	66	46	96	35	245.90625	3.0715499039724	0.395771947586113	7.76090858057616	8.43230854270328e-15	1.36115065798166e-11
chr5	68410324	68411063	+	intron	14	SLC30A5	5869	uc003jvg.3,uc011crc.2,uc003jvh.3,uc003jvi.3,uc003jvj.3,uc003jvk.3	SLC30A5	64924	U2	226	116	270	279	95	336	265	114	18	18	15	28	27	15	21	29	228	181	270	192	142	267	223	153	263	109	72	126	94	55	128	42	138.03125	2.41686708997442	0.43690995820677	5.53172809311576	3.17091179656695e-08	1.20983051047561e-05
chr5	68423960	68425273	+	intron	30	SLC30A5	5869	uc003jvg.3,uc011crc.2,uc003jvh.3,uc003jvi.3,uc003jvj.3,uc003jvk.3	SLC30A5	64924	U2	8	0	3	3	2	4	9	5	20	5	6	19	2	4	10	4	271	203	278	245	173	315	262	142	204	87	60	95	77	48	114	33	84.71875	-2.43738681682923	0.584876416731704	-4.16735355897812	3.0815635080636e-05	0.00383935630525858
chr5	72112580	72143929	+	intron	2	NA	5891	uc011csi.1,uc011csj.1,uc003kck.4,uc003kci.4,uc003kcg.4,uc003kcj.1,uc021yal.1	AX746492,MIR4804,TNPO1	3842,NA,100616152	U2	321	180	447	615	277	599	541	292	57	54	148	184	117	196	101	259	72	42	56	89	63	42	93	46	66	65	71	77	33	94	61	71	169.65625	1.64888306287367	0.421078106454453	3.91586035369433	9.0082381805369e-05	0.00873349778819526
chr5	72144326	72147070	+	intron	6	TNPO1	5891	uc011csi.1,uc011csj.1,uc003kck.4,uc003kci.4,uc003kcg.4,uc003kcj.1,uc021yal.1	AX746492,MIR4804,TNPO1	3842,NA,100616152	U12	299	92	195	328	146	147	457	317	49	58	51	133	89	45	65	35	263	168	197	284	229	177	368	250	211	227	301	322	156	353	236	243	202.84375	1.99768010453658	0.398792795689554	5.00931843836945	5.4623129726734e-07	0.000139786679354514
chr5	72147147	72151600	+	intron	8	TNPO1	5891	uc011csi.1,uc011csj.1,uc003kck.4,uc003kci.4,uc003kcg.4,uc003kcj.1,uc021yal.1	AX746492,MIR4804,TNPO1	3842,NA,100616152	U2	112	27	41	128	62	34	216	109	9	28	7	37	35	8	15	15	290	187	186	271	228	189	368	272	198	190	268	320	155	317	239	196	148.65625	2.16252749415571	0.498588232191489	4.33730151361688	1.44242692165185e-05	0.00211038264743233
chr5	72347234	72348158	+	intron	26	FCHO2	5892	uc011csk.1,uc003kcl.3,uc011csl.2,uc010izb.3,uc011csn.2	FCHO2	115548	U12	44	30	49	36	16	44	88	26	2	1	2	4	4	6	0	2	76	66	66	76	60	90	160	70	63	75	61	46	116	53	78	86	49.875	3.78694618325958	0.514526057598105	7.36006685635648	1.83818142135507e-13	2.25013319605925e-10
chr5	76326802	76330242	+	intron	2	AGGF1	5917	uc003kes.3,uc003ket.3,uc003keu.1	AGGF1	55109	U2	34	47	79	39	29	55	65	34	28	24	15	27	10	26	13	21	59	64	62	49	66	68	76	62	145	75	77	147	57	57	91	29	54.0625	1.64202430981251	0.398417303878718	4.121367957232	3.76629317500048e-05	0.0044796931445777
chr5	76754950	76758919	-	intron	18	WDR41	5920	uc003kff.1,uc011csy.1,uc011csz.1,uc011cta.1,uc011ctb.1	WDR41	55255	U12	399	296	503	465	276	420	442	319	6	6	22	28	20	1	16	9	353	389	283	251	255	283	206	180	309	259	149	356	149	155	360	131	228	4.61643298118991	0.427637998786184	10.7951889081262	3.62715835063481e-27	3.13414218588117e-23
chr5	77461497	77471449	-	intron	34	AP3B1	5924	uc003kfj.4,uc031skl.1,uc021yau.1	AP3B1,TRNA_Pseudo	8546,NA	U2	292	274	474	783	232	793	790	417	100	121	109	186	315	55	362	153	235	210	144	143	138	142	171	137	204	218	156	260	130	183	188	128	257.59375	1.68557536202179	0.435213102237113	3.87298855056861	0.000107508880081166	0.00983944044969644
chr5	79968678	79970801	*	intron	24	MSH3	5946	uc003kgz.4,uc003kgy.1,uc010jap.2,uc011ctl.2,uc011ctm.2,uc021yay.1	DHFR,MSH3,MTRNR2L2	4437,1719,100462981	U2	131	72	75	93	82	104	83	82	15	20	78	28	16	74	39	25	31	40	34	28	29	38	21	17	53	50	21	81	35	51	46	27	50.59375	1.90426023407696	0.438825842333945	4.33944414929836	1.42843563425574e-05	0.00209199596832232
chr5	87502998	87516379	-	intron	14	TMEM161B	5964	uc011ctx.2,uc003kjc.3,uc010jax.3,uc011cty.2,uc011ctz.1	TMEM161B	153396	U12	138	192	362	220	107	324	518	227	43	57	58	46	80	32	42	29	65	76	73	47	44	80	57	30	62	61	44	53	42	64	64	36	105.40625	2.28378242774279	0.391517921997756	5.83314913424545	5.43909122720374e-09	2.69011591797185e-06
chr5	95998202	95998756	*	intron	4	NA	5995	uc003klt.3,uc021ybr.1,uc003klx.3,uc011cuo.1,uc003klz.1,uc011cup.2,uc011cuq.2,uc021ybs.1,uc021ybt.1,uc003kma.2,uc011cur.2,uc011cus.2,uc011cut.2,uc003kmd.3,uc003kmh.3,uc010jbj.3,uc010jbk.2,uc003kmi.3,uc010jbl.2,uc003kmk.3,uc003kmq.3,uc003kmr.3,uc003kms.3,uc003kmt.3,uc003kmu.3,uc003kmv.1,uc003kmw.1,uc003kmx.1,uc003kml.3,uc010jbm.2,uc003kmm.3,uc003kmn.3,uc003kmo.1	AK094985,BC107094,CAST,ERAP1,ERAP2,LNPEP	831,64167,4012,NA,51752	U2	15	57	73	58	13	24	53	42	2	11	2	23	17	6	15	6	31	18	22	41	18	9	18	32	27	29	13	51	21	35	57	37	27.375	2.54503752383316	0.582791978522892	4.36697418225223	1.25979612027962e-05	0.00190921292852964
chr5	110075104	110077747	+	intron	4	SLC25A46	6034	uc011cvi.2,uc003koz.3	SLC25A46	91137	U2	48	63	104	91	36	150	110	96	26	53	41	26	46	43	54	45	75	109	107	53	43	75	96	42	173	149	70	127	99	50	106	79	77.65625	1.5709617377104	0.404459271250578	3.88410366475968	0.000102708082429746	0.00951918099971445
chr5	112321684	112327817	*	intron	6	DCP2	6043	uc003kqg.3,uc003kqh.3,uc010jcc.3,uc011cwa.2,uc031sks.1,uc003kqj.4,uc003kqk.4,uc003kql.4,uc011cwb.1,uc010jcd.1,uc003kqm.2	DCP2,FLJ43978,MCC,TSSK1B	167227,NA,4163,83942	U12	356	144	288	820	299	249	503	558	69	65	56	67	79	64	27	93	278	191	142	365	265	171	204	171	233	206	169	329	134	498	188	226	234.59375	2.779276837738	0.422896986125178	6.57199490401508	4.96455625906468e-11	3.83820296085678e-08
chr5	118604603	118668869	+	intron	2	NA	6066	uc003ksf.1,uc003ksg.3,uc011cwf.2,uc003ksi.3	TNFAIP8	25816	U2	690	819	1643	1310	396	2038	1009	447	230	106	142	431	148	230	346	160	94	58	48	40	30	43	37	34	201	48	47	278	44	67	167	55	357.375	3.45974120910392	0.553891476365049	6.2462438162232	4.20440707751807e-10	2.70876302121869e-07
chr5	118788517	118792009	+	intron	2	HSD17B4	6067	uc003ksj.3,uc011cwg.2,uc011cwh.2,uc003ksk.4,uc011cwi.2,uc010jcn.2,uc011cwj.2	HSD17B4	3295	U2	57	67	73	90	25	127	101	62	23	25	21	16	19	16	49	31	48	155	135	41	36	110	37	21	348	229	69	167	87	28	136	74	78.84375	2.55469503894844	0.59027671468701	4.32796174299886	1.50495601765231e-05	0.00217586126280513
chr5	126113560	126140467	+	intron	2	LMNB1	6090	uc003kud.2,uc010jdb.2,uc011cxb.2	LMNB1	4001	U2	83	114	253	124	42	194	118	56	53	55	38	42	23	23	40	38	218	378	256	177	237	173	190	210	603	364	383	433	156	220	237	185	178.625	2.14612031017876	0.437182364586846	4.90898188953007	9.15504312821363e-07	0.000220100122787673
chr5	130506732	130515787	+	intron	2	LYRM7	6107	uc003kvg.1	LYRM7	90624	U2	5	6	20	9	1	25	15	4	4	1	3	3	0	2	3	1	19	22	34	15	18	18	19	10	37	39	15	24	21	13	24	14	13.875	2.59269698788276	0.659051557959584	3.9339820330745	8.35500314457635e-05	0.00823685554977352
chr5	130940387	130970654	-	intron	62	RAPGEF6	6109	uc003kvm.2,uc003kvn.2,uc003kvo.2,uc010jdi.2,uc010jdj.2,uc003kvp.2,uc003kvq.3,uc003kvr.3,uc011cxe.2,uc010jdk.3,uc003kvs.1,uc003kvt.1,uc010jdm.1,uc003kvu.3	FNIP1,RAPGEF6	51735,96459	U2	67	263	804	484	73	481	234	108	19	17	20	78	42	41	64	47	70	62	36	74	49	39	68	30	43	35	45	107	36	74	137	64	119.09375	3.27623356387223	0.592503218976556	5.52947808373318	3.21184922470047e-08	1.21911671360188e-05
chr5	130970930	130977406	-	intron	64	NA	6109	uc003kvm.2,uc003kvn.2,uc003kvo.2,uc010jdi.2,uc010jdj.2,uc003kvp.2,uc003kvq.3,uc003kvr.3,uc011cxe.2,uc010jdk.3,uc003kvs.1,uc003kvt.1,uc010jdm.1,uc003kvu.3	FNIP1,RAPGEF6	51735,96459	U2	55	153	543	294	107	399	155	65	22	21	8	63	19	10	53	35	139	50	40	66	65	53	105	44	50	37	65	79	50	81	128	74	97.75	2.94372344059801	0.591447406276525	4.97715166109242	6.45267627257932e-07	0.000162303591730821
chr5	131616648	131630144	*	intron	18	NA	6115	uc003kwn.3,uc003kwo.3,uc003kwp.3,uc003kwq.3,uc010jdq.1,uc003kwt.3,uc003kww.4,uc003kwx.4,uc010jdr.1,uc003kwm.4,uc021ydj.1,uc021ydk.1,uc003kwu.1	BC030525,BC045788,LOC553103,MIR3936,PDLIM4,SLC22A4,SLC22A5	8572,6583,NA,6584,553103,100500865	U2	2070	2185	3140	4243	1548	5710	3352	1304	1486	822	1100	1763	1323	1096	890	1300	43	30	24	26	21	35	36	16	49	29	24	31	31	30	38	43	1057.4375	1.5194816360971	0.379014971086471	4.00902801211628	6.09691846490333e-05	0.00643386956943279
chr5	131826466	131831246	*	intron	30	NA	6116	uc003kwy.3,uc003kwz.2,uc010jds.2,uc021ydm.1,uc003kxd.2,uc003kxa.2,uc003kxb.2,uc010jdt.2	C5orf56,IRF1,Mir_584	441108,NA,3659	U2	365	226	1053	853	312	580	295	145	113	77	18	112	126	40	47	68	283	181	150	344	234	334	209	132	98	207	100	146	187	332	71	139	236.78125	2.12695194128045	0.528306026117869	4.02598463036632	5.67373949632855e-05	0.00609706085176856
chr5	133745694	133747306	-	intron	4	CDKN2AIPNL	6138	uc011cxs.2	CDKN2AIPNL	91368	U2	116	117	184	183	150	147	288	186	69	119	71	40	104	73	56	100	35	40	67	33	41	55	60	36	72	119	73	65	66	38	58	57	91.1875	1.6956276207563	0.343545834112768	4.93566637224806	7.98775537954253e-07	0.000195557558494523
chr5	133873774	133887741	+	intron	10	PHF15	6142	uc011cxt.1,uc003kzk.2,uc003kzl.2,uc003kzm.2,uc003kzn.2,uc003kzo.1,uc003kzp.3	PHF15	23338	U2	12	4	22	17	21	19	17	17	3	4	7	5	5	5	2	2	71	47	58	59	109	52	95	178	109	102	124	115	84	150	117	54	52.6875	2.3207506166193	0.482786436748842	4.80699216044176	1.5321799650382e-06	0.000340426695643799
chr5	133984864	133996808	+	intron	2	SEC24A	6144	uc021ydr.1,uc003kzs.3,uc011cxu.2	SEC24A	10802	U2	36	50	193	172	36	220	61	45	3	18	5	23	24	21	36	28	195	71	60	142	132	73	148	117	99	77	131	165	64	206	265	125	95.03125	2.63454380896063	0.588938982055478	4.4733731154384	7.69952540882898e-06	0.00128523452940809
chr5	134094646	134099593	+	intron	2	DDX46	6146	uc003kzv.1,uc003kzw.3	DDX46	9879	U2	24	34	127	58	18	108	70	40	8	18	7	7	19	4	14	7	214	349	323	173	199	232	265	147	398	460	198	375	258	202	234	195	149.53125	2.79817115857184	0.48729601387787	5.74224101753711	9.34317090218012e-09	4.26225591097498e-06
chr5	134734929	134735438	*	intron	44	NA	6151	uc003laj.2,uc010jea.3,uc003lak.3,uc003lal.1,uc003lam.1,uc003lan.1,uc003lao.1,uc011cxz.1,uc003las.1,uc003lat.1,uc003lau.1	AX747819,H2AFY,LOC100996485,LOC340073,PITX1	100996485,5307,340073,9555,NA	U2	21	23	60	44	15	38	51	31	13	17	7	6	7	1	12	14	211	134	135	101	101	65	151	75	292	363	191	271	108	151	233	234	99.25	2.79941526905406	0.461439617596773	6.06669900524301	1.30565919228552e-09	7.55087384773218e-07
chr5	137368803	137371881	*	intron	78	NA	6167	uc010jep.1,uc003lbw.1,uc003lbx.4,uc011cyi.2,uc003lby.3,uc010jeq.3,uc003lbz.2,uc003lca.2,uc003lcb.2	AK310493,FAM13B,PKD2L2	27039,NA,51306	U2	26	57	121	51	14	126	35	35	10	14	10	17	16	11	8	10	47	19	16	17	17	11	29	19	32	20	30	41	13	32	38	16	29.9375	2.61932840796704	0.53464564907006	4.8991858673553	9.62345759613693e-07	0.000229483531926841
chr5	138532218	138533957	-	intron	20	SIL1	6180	uc003ldo.3,uc003ldp.3,uc003ldq.1	SIL1	64374	U2	31	30	48	24	12	51	38	23	12	8	16	7	7	3	10	7	47	65	43	39	42	51	63	37	96	74	52	50	24	42	49	61	36.3125	2.08750624742333	0.421446280657138	4.95319651218276	7.30041815046917e-07	0.000181145324894741
chr5	139680168	139682625	*	intron	14	PFDN1	6197	uc003lfd.3,uc010jfi.3,uc003lff.1,uc003lfh.1	AX748200,CYSTM1,PFDN1	84418,5201,NA	U2	43	27	52	30	46	56	47	31	16	13	2	4	21	23	5	31	386	358	262	298	374	279	427	365	335	404	407	266	271	364	307	244	181.0625	1.44804352071252	0.373010770242831	3.88204211843491	0.000103582930731499	0.00957813624970063
chr5	139927426	139928490	+	intron	74	EIF4EBP3	6201	uc003lfo.3,uc003lfp.3,uc010jfk.3,uc003lfq.2,uc003lfr.3,uc003lfs.2,uc003lft.1,uc003lfu.1,uc003lfv.1,uc011czh.1,uc003lfw.3,uc010jfl.3,uc003lfx.1,uc003lfy.1	ANKHD1,ANKHD1-EIF4EBP3,EIF4EBP3	54882,404734,8637	U2	101	91	133	174	74	132	139	85	42	33	12	44	48	36	51	35	123	117	144	93	75	94	160	85	156	164	97	148	120	93	120	92	97.21875	1.77791792685782	0.32295003091021	5.50524154416983	3.68662450040087e-08	1.37098565249971e-05
chr5	139928662	139928818	+	intron	76	ANKHD1-EIF4EBP3,EIF4EBP3	6201	uc003lfo.3,uc003lfp.3,uc010jfk.3,uc003lfq.2,uc003lfr.3,uc003lfs.2,uc003lft.1,uc003lfu.1,uc003lfv.1,uc011czh.1,uc003lfw.3,uc010jfl.3,uc003lfx.1,uc003lfy.1	ANKHD1,ANKHD1-EIF4EBP3,EIF4EBP3	54882,404734,8637	U2	27	41	41	48	18	39	64	27	8	4	1	12	14	6	10	2	154	154	171	124	102	136	183	111	199	199	95	173	165	114	130	123	84.21875	2.4977105243431	0.395989997901815	6.30750912290063	2.83561870042701e-10	1.8933297170992e-07
chr5	140039641	140039699	*	intron	30	NA	6207	uc011czk.1,uc003lgq.3,uc021yen.1,uc021yeo.1	IK,U7	3550,NA	U2	244	159	172	439	282	249	248	174	75	86	90	134	130	112	67	145	378	374	323	409	366	262	415	300	303	340	358	371	304	337	349	349	260.75	1.16880728609321	0.266242625723978	4.39000810976434	1.13346433593447e-05	0.00175261028103602
chr5	140057601	140058586	*	intron	16	HARS	6209	uc010jfv.1,uc003lgx.3,uc011czr.2,uc011czs.2,uc011czt.2,uc011czu.2,uc003lgu.3,uc003lgv.4,uc003lgw.4,uc011czm.3,uc011czn.3,uc011czo.3,uc011czp.3,uc011czq.3	HARS,HARS2	23438,3035	U2	222	181	433	423	201	457	359	255	206	159	282	166	145	195	183	150	104	210	232	148	131	192	172	114	342	452	308	254	297	148	237	172	235.3125	1.53048231615682	0.338196906668246	4.52541784380702	6.02762942341444e-06	0.00105406734392097
chr5	140058713	140059372	*	intron	18	HARS	6209	uc010jfv.1,uc003lgx.3,uc011czr.2,uc011czs.2,uc011czt.2,uc011czu.2,uc003lgu.3,uc003lgv.4,uc003lgw.4,uc011czm.3,uc011czn.3,uc011czo.3,uc011czp.3,uc011czq.3	HARS,HARS2	23438,3035	U12/U2	107	116	251	207	105	226	215	129	36	38	48	33	58	13	13	23	75	120	158	119	98	124	120	91	286	325	252	204	236	122	186	137	133.46875	3.3214333562855	0.385255732232251	8.62137296969064	6.61560481006197e-18	1.64709497858378e-14
chr5	140059469	140062684	*	intron	20	HARS	6209	uc010jfv.1,uc003lgx.3,uc011czr.2,uc011czs.2,uc011czt.2,uc011czu.2,uc003lgu.3,uc003lgv.4,uc003lgw.4,uc011czm.3,uc011czn.3,uc011czo.3,uc011czp.3,uc011czq.3	HARS,HARS2	23438,3035	U2	45	29	50	70	42	78	124	107	36	35	46	29	42	31	19	33	97	166	209	145	114	167	166	106	290	318	236	199	236	115	177	136	115.40625	1.55291749942941	0.376259513225063	4.12725112547658	3.67125410802438e-05	0.00438797013580167
chr5	140073866	140075092	*	intron	34	HARS2	6209	uc010jfv.1,uc003lgx.3,uc011czr.2,uc011czs.2,uc011czt.2,uc011czu.2,uc003lgu.3,uc003lgv.4,uc003lgw.4,uc011czm.3,uc011czn.3,uc011czo.3,uc011czp.3,uc011czq.3	HARS,HARS2	23438,3035	U2	317	206	243	349	296	318	423	321	69	59	122	97	83	75	87	110	91	88	59	76	86	84	62	68	110	88	147	117	58	113	142	64	144.625	2.26715122112042	0.280074412495803	8.09481737698689	5.73503267403145e-16	1.15402212957055e-12
chr5	140075219	140075322	*	intron	36	HARS2	6209	uc010jfv.1,uc003lgx.3,uc011czr.2,uc011czs.2,uc011czt.2,uc011czu.2,uc003lgu.3,uc003lgv.4,uc003lgw.4,uc011czm.3,uc011czn.3,uc011czo.3,uc011czp.3,uc011czq.3	HARS,HARS2	23438,3035	U2	26	10	14	31	29	11	66	35	4	6	12	3	9	5	6	13	117	102	67	99	98	104	85	92	101	82	123	104	60	108	144	69	57.34375	1.98653939981789	0.446912975433757	4.44502511454234	8.78816004216388e-06	0.00142191230243408
chr5	140906029	140907139	*	intron	10	DIAPH1	6237	uc003lld.1,uc011dbd.2,uc003llb.4,uc003llc.4,uc021yep.1,uc021yeq.1,uc010jgc.1	DIAPH1,LOC100505658	100505658,1729	U12	711	337	464	1059	548	333	1018	616	170	100	83	85	185	51	29	217	1164	983	804	1081	947	817	904	737	1448	1171	946	1084	1004	991	1057	1013	692.40625	2.69543937505173	0.403264762811873	6.68404389279401	2.32437136927834e-11	1.96594411839515e-08
chr5	147763603	147774276	+	intron	2	FBXO38	6279	uc003lpg.2,uc003lph.3,uc031slt.1	FBXO38	81545	U2	683	315	837	923	449	883	865	658	117	133	175	280	253	306	170	173	62	63	32	43	43	68	67	49	113	57	41	94	43	43	79	45	255.0625	2.07473811707	0.370199158938235	5.60438365938091	2.08997313197176e-08	8.41102529519801e-06
chr5	150460650	150466645	-	intron	38	NA	6312	uc011dcn.2,uc010jhl.3,uc010jho.2,uc010jhp.2,uc010jhq.2,uc010jhm.4,uc010jhn.4,uc003ltg.4,uc003lti.4,uc010jhr.3,uc011dco.3,uc031slv.1,uc003ltj.3,uc003ltk.3,uc021ygb.1,uc010jhs.2	TNIP1	10318	U2	248	147	293	712	232	370	234	265	78	67	59	79	114	116	68	79	287	45	52	80	85	56	131	124	113	81	92	110	58	212	134	181	156.3125	2.11188294484791	0.472640064053739	4.46826899678101	7.8855106185238e-06	0.00130884328958962
chr5	150632859	150639315	+	intron	2	GM2A	6315	uc003ltr.4,uc011dcr.2,uc003ltt.1	GM2A	2760	U2	44	20	45	58	18	21	24	26	4	16	3	12	19	11	16	14	428	399	239	332	248	134	214	154	803	719	369	343	223	196	329	160	176.28125	1.97883270541435	0.510112204620851	3.87921066676918	0.000104795968249637	0.00966946869603887
chr5	154135754	154136762	+	intron	4	NA	6337	uc003lvo.4,uc021ygh.2,uc021ygi.1,uc010jie.1	LARP1	23367	U2	78	145	202	114	50	124	130	53	22	26	11	12	25	10	12	28	99	69	71	52	42	64	69	53	129	133	38	109	76	49	57	60	69.125	2.94445276246726	0.437600848035288	6.7286267284149	1.71271792706975e-11	1.47991926153563e-08
chr5	154136851	154169884	+	intron	6	LARP1	6337	uc003lvo.4,uc021ygh.2,uc021ygi.1,uc010jie.1	LARP1	23367	U2	464	375	681	553	234	525	764	380	115	120	82	139	172	107	125	120	194	120	137	90	82	110	112	92	237	226	69	191	148	85	112	113	221.0625	2.35435170996254	0.35856981930385	6.56595057144915	5.17019655098393e-11	3.93505534696209e-08
chr5	158690369	158695877	+	intron	2	UBLCP1	6363	uc003lxq.2	UBLCP1	134510	U2	36	140	196	162	37	91	104	76	26	7	9	52	24	8	12	10	316	235	123	148	227	101	265	214	230	126	186	233	115	149	250	149	126.78125	2.32829935303151	0.512981590266847	4.53875810985801	5.658650191996e-06	0.00100146518391912
chr5	162884087	162884567	-	intron	4	NUDCD2	6384	uc003lze.3	NUDCD2	134492	U2	36	17	8	13	34	11	31	8	5	10	10	1	12	4	11	7	202	238	231	144	171	221	174	149	320	352	286	272	224	124	386	160	121	1.87014159501046	0.459071240256575	4.07375028321364	4.62620848196677e-05	0.00523139062772552
chr5	162887745	162890861	*	intron	2	HMMR	6385	uc003lzf.3,uc003lzg.3,uc003lzh.3,uc011dem.2,uc003lzi.3	BC035392,HMMR	3161,NA	U2	24	53	227	31	33	206	100	31	15	17	11	6	9	20	10	9	20	136	96	24	13	91	42	21	100	126	37	109	106	23	44	50	57.5	3.28714793714143	0.696214614738245	4.7214578199817	2.34160196113017e-06	0.000481162230818067
chr5	162930431	162932533	+	intron	2	NA	6386	uc003lzj.4,uc003lzl.2,uc003lzk.4,uc003lzm.4	MAT2B	27430	U2	18	48	73	52	14	41	41	23	7	20	20	12	11	9	25	14	80	96	73	46	61	62	82	73	220	109	85	108	75	55	128	50	57.21875	1.92805697031839	0.456382452936196	4.22465184170422	2.39310454900205e-05	0.00314146833348131
chr5	162932756	162939007	+	intron	4	MAT2B	6386	uc003lzj.4,uc003lzl.2,uc003lzk.4,uc003lzm.4	MAT2B	27430	U2	124	162	340	154	69	306	137	114	30	42	49	46	66	22	45	46	293	324	253	141	217	248	286	268	692	341	299	342	252	157	430	158	201.65625	2.41865226998061	0.426574568386876	5.66994014464323	1.42847416287136e-08	6.0645333874758e-06
chr5	169064374	169081406	*	intron	2	DOCK2	6397	uc003maf.3,uc011der.2,uc010jjl.1,uc010jjm.3,uc021yhn.1,uc003mah.3,uc003mag.2	DOCK2,FAM196B,MIR378E	1794,100616498,100131897	U2	140	143	567	378	86	310	160	135	6	22	2	28	35	17	12	13	306	241	210	314	202	137	349	180	302	357	162	390	267	315	245	290	197.53125	4.09310057735235	0.505565520848894	8.09608331375057	5.67569593435446e-16	1.15402212957055e-12
chr5	169477402	169482308	*	intron	98	DOCK2	6397	uc003maf.3,uc011der.2,uc010jjl.1,uc010jjm.3,uc021yhn.1,uc003mah.3,uc003mag.2	DOCK2,FAM196B,MIR378E	1794,100616498,100131897	U12	4980	2616	3593	6884	3407	3054	6141	3061	282	284	123	638	848	137	280	472	374	659	532	548	464	404	494	251	916	750	304	685	609	500	509	568	1417.71875	3.83847726860859	0.437355185787051	8.77656740642274	1.68539770579923e-18	4.58468750366604e-15
chr5	169482391	169483441	*	intron	100	NA	6397	uc003maf.3,uc011der.2,uc010jjl.1,uc010jjm.3,uc021yhn.1,uc003mah.3,uc003mag.2	DOCK2,FAM196B,MIR378E	1794,100616498,100131897	U2	1514	787	1113	2185	988	901	1664	654	120	167	92	230	314	122	261	266	374	510	444	541	393	377	467	226	667	568	245	557	476	377	404	457	576.90625	2.81194989034768	0.373404179918453	7.53057957455584	5.05155944261153e-14	6.87072890003274e-11
chr5	171583793	171614890	-	intron	36	STK10	6413	uc003mbo.1	STK10	6793	U2	1058	1048	1538	2042	712	845	1269	1240	192	340	190	470	1159	649	610	358	625	346	319	519	415	334	328	358	541	350	289	674	474	516	724	595	660.21875	1.65713527877841	0.411038691051243	4.03157978763567	5.5403181168953e-05	0.00600172528868069
chr5	175875472	175906188	+	intron	2	FAF2	6451	uc003mej.4	FAF2	23197	U2	139	192	381	321	100	294	246	190	60	45	34	96	98	82	55	99	100	101	66	81	139	57	177	179	128	69	139	87	81	155	117	83	130.96875	1.64385984236779	0.404269862805735	4.06624384751064	4.77769450220844e-05	0.0053696241661278
chr5	175959518	175963940	-	intron	16	RNF44	6452	uc003mek.1,uc011dfo.1,uc003mel.1	RNF44	22838	U2	366	622	1030	620	314	800	451	242	314	263	213	687	285	216	306	336	136	43	76	115	80	70	119	54	149	153	157	279	69	149	154	184	282.875	1.66352640741315	0.422133377290877	3.94076018837732	8.12237965336438e-05	0.00806009881656412
chr5	179126104	179132679	+	intron	4	CANX	6507	uc011dgp.2,uc010jlb.1,uc003mkk.3,uc003mkl.3,uc011dgq.2	CANX	821	U2	1184	1523	2605	1265	437	3648	1033	321	492	497	336	622	298	252	612	238	1283	1338	1174	753	670	958	1104	507	2406	1826	1000	1529	762	720	1528	899	1056.875	2.29843590135762	0.503370626459579	4.5660906309204	4.96903999553184e-06	0.000897807124309543
chr5	179669756	179673027	-	intron	10	NA	6514	uc003mls.4,uc003mlt.4,uc003mlv.4,uc010jlc.3,uc021yji.1,uc021yjj.1,uc021yjk.1,uc021yjl.1,uc011dgx.2	MAPK9	5601	U2	376	230	613	548	231	479	481	182	142	153	141	140	211	113	149	128	142	183	170	128	133	135	115	63	177	191	101	220	184	93	173	142	208.34375	1.6766585285335	0.34455909635815	4.86609857715295	1.13822761360518e-06	0.000266238326186792
chr5	179922589	179956274	+	intron	4	CNOT6	6516	uc003mlx.3,uc010jld.3,uc010jle.3	CNOT6	57472	U2	179	104	314	306	77	433	253	144	48	81	100	62	73	87	92	73	100	48	56	46	33	53	61	40	100	51	47	81	40	53	73	35	104.46875	1.69038814787181	0.418381343636687	4.04030479270058	5.33817810809398e-05	0.00581766462869744
chr6	292561	304627	+	intron	2	DUSP22	6562	uc011dhn.1,uc003msx.3,uc003msy.1	DUSP22	56940	U2	41	34	122	57	41	66	51	24	25	13	9	17	14	11	23	22	124	235	243	265	216	204	153	97	205	219	113	247	205	123	133	225	111.78125	1.63779368453901	0.407874610328865	4.01543426107959	5.93364369320836e-05	0.00629321821679751
chr6	2246165	2249070	+	intron	2	LOC100508120	6573	uc003mts.2,uc031sml.1,uc003mtu.1,uc003mtv.3	AK091028,LOC100508120	100508120,NA	U2	14	23	31	24	13	16	19	29	4	5	4	6	5	1	8	2	26	64	54	36	41	56	46	21	61	23	20	79	37	29	28	44	27.15625	2.17176055080155	0.492674352525257	4.40810555627658	1.04278723318713e-05	0.00164707682843609
chr6	7108936	7176887	*	intron	6	RREB1	6602	uc021yky.1,uc010jnw.3,uc003mxb.3,uc003mxc.3,uc010jnx.3,uc003mxd.3,uc021ykz.1,uc021yla.1,uc021ylb.1	RREB1,Y_RNA	6239,NA	U2	379	563	1328	676	271	823	645	515	159	192	172	203	188	194	239	157	208	119	88	106	227	69	195	269	106	157	211	187	110	244	199	138	291.78125	1.86753129525352	0.39281974274164	4.75416862253233	1.99264679255743e-06	0.000422374986001643
chr6	18156158	18160113	+	intron	4	KDM1B	6656	uc003ncn.1,uc003nco.1,uc003ncp.1,uc003ncq.1	KDM1B	221656	U2	195	181	442	363	170	251	290	131	45	33	52	104	67	74	84	97	320	174	213	187	171	180	201	158	231	140	91	300	149	143	131	169	173.03125	1.61889277536599	0.373819269987924	4.33068304750125	1.48647517343462e-05	0.00216119072448829
chr6	20483152	20486919	+	intron	10	E2F3	6669	uc003ncz.2,uc003nda.2,uc021ymj.2	E2F3	1871	U12	172	69	156	240	111	167	343	234	187	50	66	45	61	105	35	129	46	45	32	43	31	53	46	55	242	80	77	126	46	126	111	77	106.4375	2.47209597668534	0.472481575463093	5.23215317816862	1.6754681550452e-07	5.17047360712298e-05
chr6	28889765	28890989	-	intron	10	TRIM27	6940	uc003nlr.3,uc003nls.3,uc003nlt.1	TRIM27	5987	U2	29	86	103	23	13	119	16	16	29	18	4	13	1	7	6	3	114	100	73	73	55	113	88	29	268	109	46	137	73	62	97	46	61.53125	2.69957762901456	0.696111627953895	3.87808150389546	0.000105283448005064	0.00970746353687381
chr6	30577733	30584254	-	intron	36	PPP1R10	6981	uc003nqn.2,uc010jsc.2	PPP1R10	5514	U2	592	1334	1678	917	353	3085	886	620	324	286	142	243	321	75	299	238	55	74	62	40	60	54	57	126	150	39	53	131	42	21	92	56	390.78125	2.44092712939372	0.539112205859172	4.52767921569066	5.96350186376452e-06	0.00104659101466423
chr6	30621148	30622482	*	intron	12	DHX16	6984	uc003nqw.4,uc003nqx.4,uc011dmn.2,uc003nqy.3,uc003nqz.3,uc011dmo.2	C6orf136,DHX16	221545,8449	U2	13	8	17	17	5	17	22	14	10	6	3	5	6	3	5	4	114	175	170	128	117	176	97	85	258	191	111	240	164	105	174	127	80.84375	1.79525314297731	0.424877880553076	4.22533915072345	2.38581187929279e-05	0.0031375028145475
chr6	30656720	30657052	-	intron	2	NRM	6986	uc031snf.1,uc003nre.4,uc031sng.1,uc031snh.1,uc031sni.1,uc031snj.1,uc031snk.1,uc003nrc.4	NRM	11270	U2	65	70	51	121	34	77	60	49	23	16	7	10	22	20	7	29	110	202	135	130	107	109	72	74	196	178	100	202	83	159	100	124	85.6875	2.25793504917822	0.407698970671478	5.53824074036638	3.05525102355771e-08	1.17178848199337e-05
chr6	30657248	30657801	-	intron	4	NA	6986	uc031snf.1,uc003nre.4,uc031sng.1,uc031snh.1,uc031sni.1,uc031snj.1,uc031snk.1,uc003nrc.4	NRM	11270	U2	67	50	79	126	26	73	60	44	37	28	27	11	26	23	6	29	85	158	103	96	87	81	54	57	147	161	80	166	65	128	78	99	73.65625	1.84717223503847	0.430247755255381	4.29327570562698	1.76056160761608e-05	0.0024559750828827
chr6	31526607	31527621	+	intron	10	NA	7012	uc011dnr.2,uc011dns.2,uc011dnt.1,uc003nub.3,uc003nuc.3	NFKBIL1	4795	U2	24	23	58	95	14	52	41	48	9	9	5	14	18	2	10	8	57	35	35	24	26	30	32	20	47	50	24	33	18	24	51	25	30.03125	2.31351046781556	0.501605999856575	4.61220652958111	3.98416830392408e-06	0.000746487799321837
chr6	31620478	31623670	*	intron	52	NA	7019	uc003nvk.4,uc031sno.1,uc003nvl.3,uc003nvf.4,uc003nvg.4,uc003nvh.4,uc003nvi.4,uc011dnw.2,uc011dnx.2	APOM,BAG6	55937,7917	U2	136	110	309	271	110	230	290	146	93	69	87	81	122	70	40	113	47	94	93	72	41	74	51	24	145	118	43	118	77	53	88	74	109.03125	1.77653372318949	0.417531877850467	4.2548457194105	2.09193206074573e-05	0.00280886815538504
chr6	31707998	31708230	+	intron	2	MSH5-SAPCD1	7028	uc003nwu.2,uc003nwv.2,uc003nww.2,uc003nwx.2,uc011dof.1,uc003nwy.1,uc003nwz.4	MSH5-SAPCD1	100532732	U2	15	28	45	23	16	32	33	7	5	12	7	5	4	4	4	6	50	19	37	20	19	27	40	15	41	36	37	71	17	27	30	26	23.6875	2.41030471454124	0.510508595117109	4.72137930212189	2.34250624986727e-06	0.000481162230818067
chr6	31709064	31710653	+	intron	6	MSH5-SAPCD1	7028	uc003nwu.2,uc003nwv.2,uc003nww.2,uc003nwx.2,uc011dof.1,uc003nwy.1,uc003nwz.4	MSH5-SAPCD1	100532732	U2	14	15	39	18	10	25	26	8	2	6	5	1	1	0	1	2	172	193	203	136	100	172	188	79	156	181	160	244	73	117	123	75	79.53125	2.96741736832288	0.553530426600238	5.36089296219656	8.28115769983379e-08	2.80933971824869e-05
chr6	31726071	31726324	+	intron	26	MSH5-SAPCD1	7028	uc003nwu.2,uc003nwv.2,uc003nww.2,uc003nwx.2,uc011dof.1,uc003nwy.1,uc003nwz.4	MSH5-SAPCD1	100532732	U2	1	2	1	0	0	1	1	1	1	20	22	25	1	0	11	1	164	209	196	144	93	165	159	59	187	145	146	195	80	123	135	85	74.15625	-3.64999385609005	0.846434800118036	-4.31219729574098	1.61640096320956e-05	0.00228966235958285
chr6	31917335	31917826	*	intron	60	CFB	7038	uc003nyc.2,uc011doo.2,uc011dop.2,uc003nye.4,uc003nyf.3,uc010jtk.3,uc011doq.2,uc011dor.2,uc003nyh.2,uc011dos.1,uc003nyi.2,uc003nyj.4,uc003nyd.1,uc021yva.1	C2,CFB,ZBTB12	717,629,221527,NA	U2	15	33	42	24	16	31	34	19	4	4	4	5	7	3	3	5	2	1	2	2	0	0	5	0	1	13	1	2	0	2	1	0	8.78125	3.34914774266399	0.84063559983766	3.98406603683066	6.77460335047406e-05	0.00702287798137746
chr6	32065984	32076957	*	intron	104	TNXB	7043	uc003nze.2,uc003nzf.2,uc003nzg.1,uc003nzh.1,uc003nzl.2,uc010jts.1,uc003nzm.1,uc003nzn.3,uc003nzo.3,uc003nzp.1,uc011dpg.2,uc011dph.2	ATF6B,CYP21A2,TNXB	1589,7148,1388	U2	246	115	201	243	113	329	255	159	136	79	73	75	78	115	67	95	6	19	23	13	6	29	38	19	15	48	27	33	68	25	24	40	87.875	2.08189092036894	0.443904619594496	4.68995101305937	2.73270463996015e-06	0.000542452949564414
chr6	32077152	32083044	*	intron	106	NA	7043	uc003nze.2,uc003nzf.2,uc003nzg.1,uc003nzh.1,uc003nzl.2,uc010jts.1,uc003nzm.1,uc003nzn.3,uc003nzo.3,uc003nzp.1,uc011dpg.2,uc011dph.2	ATF6B,CYP21A2,TNXB	1589,7148,1388	U2	242	143	289	425	148	351	328	246	147	102	68	123	134	100	86	129	167	301	251	181	150	203	150	74	343	288	154	331	201	151	198	253	201.78125	1.66645327529775	0.3614880722461	4.60998136105369	4.02705074120376e-06	0.00075164620651543
chr6	32139756	32143590	*	intron	54	NA	7045	uc003nzw.3,uc003nzx.3,uc003nzz.3,uc021yvl.1,uc003nzy.2,uc010jtu.1,uc003oab.1,uc003oac.1,uc003nzs.3,uc003nzt.3,uc003nzu.3,uc003nzv.3,uc021yvi.1,uc021yvj.1,uc021yvk.1,uc003oae.3,uc011dpk.2,uc003oag.3,uc003oah.3,uc003oai.1,uc011dpl.2	AGPAT1,EGFL8,LOC100507547,PPT2,PPT2-EGFL8,PRRT1	9374,100532746,80864,80863,100507547,10554	U2	16	21	28	26	8	53	36	17	10	9	10	8	18	2	7	13	8	24	29	14	8	21	34	9	86	85	30	78	47	9	27	54	26.40625	2.91345974044355	0.594596318563702	4.89989535670396	9.58877125849857e-07	0.000229401201380233
chr6	32143917	32144286	*	intron	56	NA	7045	uc003nzw.3,uc003nzx.3,uc003nzz.3,uc021yvl.1,uc003nzy.2,uc010jtu.1,uc003oab.1,uc003oac.1,uc003nzs.3,uc003nzt.3,uc003nzu.3,uc003nzv.3,uc021yvi.1,uc021yvj.1,uc021yvk.1,uc003oae.3,uc011dpk.2,uc003oag.3,uc003oah.3,uc003oai.1,uc011dpl.2	AGPAT1,EGFL8,LOC100507547,PPT2,PPT2-EGFL8,PRRT1	9374,100532746,80864,80863,100507547,10554	U2	10	5	9	18	2	16	13	6	3	0	3	0	2	0	0	1	8	24	31	14	8	22	35	9	86	86	30	78	47	9	28	55	20.5625	4.60625454617349	0.792002203676049	5.81596177989623	6.02862409554825e-09	2.93232675254096e-06
chr6	32148571	32148744	*	intron	12	NA	7046	uc003oaj.4,uc031snv.1,uc021yvm.1,uc021yvn.1,uc003oal.2,uc003oam.2,uc003oan.2,uc003oao.2,uc003oap.2,uc003oaq.2,uc003oar.3,uc003oas.2,uc003oat.2,uc003oau.2,uc010jtv.2,uc010jtw.2,uc011dpm.2,uc011dpn.2,uc011dpo.2,uc021yvo.1,uc021yvp.1,uc021yvq.1,uc021yvr.1,uc011dpp.2,uc011dpq.2,uc011dpr.2,uc011dps.2	AGER,RNF5	6048,177	U2	8	4	11	16	6	13	18	13	1	5	7	3	2	2	4	3	89	72	68	63	91	58	77	80	115	72	81	92	67	56	95	94	43.3125	1.88916116649631	0.424311194947917	4.45230102101878	8.49549536285609e-06	0.00138658755592891
chr6	32160693	32160817	-	intron	8	NA	7048	uc003oay.4,uc003oaz.3,uc011dpt.2,uc003oba.3,uc003obb.3,uc011dpu.2,uc011dpv.2,uc011dpw.1,uc003obc.3	GPSM3,NOTCH4	63940,4855	U2	32	52	105	152	41	47	68	33	8	8	5	9	14	7	14	8	984	847	717	1310	811	572	618	521	956	381	382	1009	599	679	710	1023	397.5625	2.70726615558061	0.450035831271823	6.01566801454396	1.79146383228139e-09	9.93032063076642e-07
chr6	32160902	32162086	-	intron	10	GPSM3	7048	uc003oay.4,uc003oaz.3,uc011dpt.2,uc003oba.3,uc003obb.3,uc011dpu.2,uc011dpv.2,uc011dpw.1,uc003obc.3	GPSM3,NOTCH4	63940,4855	U2	82	116	213	285	76	137	117	85	15	20	18	46	33	25	26	26	17	18	15	30	20	13	10	12	17	12	8	35	15	16	13	35	50.1875	2.5718725754251	0.468088660484026	5.49441332923053	3.92011387729313e-08	1.43959321944305e-05
chr6	33234490	33234964	*	intron	24	VPS52	7074	uc021ywj.1,uc003odm.1,uc003odn.1,uc003odo.1,uc011dqy.1,uc011dqz.1	HCG25,VPS52	414765,6293	U2	67	56	71	80	59	65	84	32	38	25	24	19	31	13	21	22	121	190	188	169	106	191	112	82	262	240	124	181	181	113	179	147	102.90625	1.71327196686958	0.336236082556853	5.09544351647592	3.47925747042911e-07	9.41212831682769e-05
chr6	33235099	33235458	*	intron	26	VPS52	7074	uc021ywj.1,uc003odm.1,uc003odn.1,uc003odo.1,uc011dqy.1,uc011dqz.1	HCG25,VPS52	414765,6293	U12	51	40	48	77	50	74	60	26	25	13	25	4	22	14	15	10	64	153	145	110	71	128	51	43	233	214	82	155	133	76	139	127	77.4375	2.33405789935172	0.446644986255122	5.22575640873425	1.734445782745e-07	5.341256695278e-05
chr6	33236996	33237266	*	intron	36	VPS52	7074	uc021ywj.1,uc003odm.1,uc003odn.1,uc003odo.1,uc011dqy.1,uc011dqz.1	HCG25,VPS52	414765,6293	U2	55	27	29	39	50	31	64	45	9	11	35	10	15	28	13	18	94	124	125	111	95	131	116	69	182	167	100	113	115	92	126	115	73.5625	1.51403281764955	0.347081681349498	4.36218014089018	1.28772770901241e-05	0.0019380961717209
chr6	33237335	33237520	*	intron	38	VPS52	7074	uc021ywj.1,uc003odm.1,uc003odn.1,uc003odo.1,uc011dqy.1,uc011dqz.1	HCG25,VPS52	414765,6293	U12	116	69	79	98	81	95	120	75	10	14	37	14	19	41	28	19	78	112	118	82	91	133	89	56	157	158	94	96	110	81	116	112	81.1875	2.29366739081859	0.33264130511479	6.89531743517864	5.37446549126867e-12	5.02847999623521e-09
chr6	34760072	34789429	*	intron	2	UHRF1BP1	7232	uc003oju.4,uc010jvm.2,uc010jvn.3,uc010jvo.3,uc003ojw.2,uc011dsr.2	TAF11,UHRF1BP1	54887,6882	U2	55	49	254	112	25	224	68	42	23	46	32	35	29	17	28	21	52	34	55	76	64	24	93	104	35	80	118	71	55	102	74	73	67.8125	2.11986243084674	0.533558598708546	3.97306394457474	7.09539911373944e-05	0.0072682319526815
chr6	35840506	35842009	-	intron	18	SRPK1	7250	uc003olh.3,uc003oli.3,uc003olj.3,uc011dtg.2	SRPK1	6732	U2	187	80	112	199	54	124	118	75	27	18	45	63	22	24	45	44	348	291	199	244	189	251	165	113	479	240	192	432	304	333	577	280	183.5625	2.37670791873169	0.41016628099745	5.79449854569217	6.8525617627997e-09	3.25758367321338e-06
chr6	35842117	35854500	-	intron	20	SRPK1	7250	uc003olh.3,uc003oli.3,uc003olj.3,uc011dtg.2	SRPK1	6732	U12	1138	732	854	1089	607	932	1062	820	158	89	167	285	223	101	155	278	368	405	238	254	231	290	213	154	454	249	194	415	305	321	556	315	426.625	2.69649111718977	0.343660949782888	7.8463704383443	4.28250740868925e-15	7.06820630095044e-12
chr6	36853805	36862279	*	intron	14	C6orf89	7267	uc003omv.3,uc003omw.3,uc003omx.3,uc011dtr.2,uc003omu.2	C6orf89,PPIL1	221477,51645	U2	41	69	117	76	29	114	70	71	28	27	17	20	34	24	21	16	54	57	49	34	52	57	62	36	78	70	78	58	60	56	63	59	53.03125	2.03076950868061	0.335145801584751	6.05936132596032	1.3666308989592e-09	7.8112261727943e-07
chr6	37225932	37237369	*	intron	8	NA	7272	uc003onn.3,uc010jwt.3,uc003ono.1,uc003onp.3,uc021yze.1,uc003onl.3,uc010jwr.3,uc010jws.3,uc003onm.4	TBC1D22B,TMEM217,TRNA_Gln	55633,NA,221468	U2	525	314	602	268	226	779	384	247	83	118	260	91	114	327	183	133	155	90	102	76	71	91	113	71	159	129	98	126	80	150	102	89	198.625	1.63243415645179	0.404407394678961	4.03660807871156	5.42295491075115e-05	0.00589196831142729
chr6	37401154	37403399	+	intron	2	FTSJD2	7274	uc010jwu.2,uc003ons.3	FTSJD2	23070	U2	16	21	52	26	20	52	32	25	4	7	7	6	14	6	4	4	167	94	117	120	156	104	182	129	133	170	137	136	128	203	125	108	78.28125	2.32306912977956	0.383314885209219	6.06047200205021	1.3572267567479e-09	7.78777773355349e-07
chr6	37787793	37897734	+	intron	2	ZFAND3	7278	uc003onx.3	ZFAND3	60685	U2	265	193	692	859	154	1004	351	263	67	74	49	206	152	65	110	145	431	180	129	196	235	122	189	139	187	162	128	200	137	194	265	203	242.0625	1.98780892249142	0.494196174219678	4.02230738760801	5.76307780129117e-05	0.0061612502726715
chr6	41691465	41700386	-	intron	22	NA	7306	uc021yzl.1,uc031sop.1,uc003oqs.1,uc003oqr.2,uc003oqt.2,uc003oqu.2,uc003oqv.1,uc010jxo.1,uc003oqw.1,uc003oqx.2,uc010jxp.1,uc003oqy.1,uc003oqz.1,uc010jxq.1	TFEB	7942	U2	30	60	70	83	34	42	53	105	14	5	7	36	23	36	48	16	1	7	4	6	4	3	5	2	15	5	4	21	9	3	2	17	24.0625	2.61439018343163	0.660476650020782	3.95833854739508	7.5472931314683e-05	0.00763282591873344
chr6	41753279	41753865	*	intron	12	PRICKLE4	7309	uc011duf.1,uc003ord.2,uc003org.3,uc011dug.1,uc003orh.1	DQ592954,PRICKLE4,TOMM6	29964,100188893,NA	U2	6	6	15	5	4	11	10	9	8	2	0	2	1	1	3	4	9	7	17	16	5	7	5	3	38	21	7	40	10	7	13	52	10.75	3.09813938312848	0.734375316353285	4.21874117244712	2.45670095555406e-05	0.00321060652548223
chr6	41884678	41888537	-	intron	8	MED20	7311	uc003orj.3,uc003ork.3,uc011duh.2,uc011dui.3,uc011duj.2	MED20	9477	U2	30	17	58	67	23	59	43	48	20	11	11	8	16	16	10	16	44	47	29	49	38	32	52	40	81	46	37	48	34	29	52	30	35.65625	1.78465755560472	0.394512161075117	4.52370733196464	6.07657362577957e-06	0.00106010229170028
chr6	42330818	42418914	-	intron	32	TRERF1	7319	uc011duq.1,uc003osb.2,uc003osc.2,uc003osd.2,uc003ose.2,uc010jxu.1	TRERF1	55809	U2	78	50	145	185	67	137	152	150	48	59	34	47	47	75	56	85	98	111	75	117	59	81	83	92	143	173	76	183	111	104	67	137	97.65625	1.56919161698551	0.364160058785533	4.30907118759464	1.63941596639742e-05	0.00231556470723092
chr6	42749840	42778043	+	intron	2	GLTSCR1L	7325	uc003osm.1,uc003osn.1,uc011duw.1,uc003oso.1,uc003osp.1	GLTSCR1L	23506	U2	1073	476	2027	2203	906	3156	1764	979	568	310	526	607	660	596	462	766	15	23	16	17	15	31	23	12	29	17	17	47	30	15	23	26	544.84375	1.90969490159542	0.436152675013729	4.37850094931852	1.19498420783509e-05	0.00182658496609282
chr6	43445971	43446396	+	intron	4	TJAP1	7344	uc003ovc.2,uc003ovd.2,uc003ove.2,uc003ovf.2,uc010jyp.2,uc011dvh.1,uc003ovg.2,uc010jyq.2,uc011dvi.1,uc011dvj.3,uc003ovi.2	TJAP1	93643	U2	23	28	68	84	23	120	29	20	8	16	7	9	23	7	6	13	76	49	50	37	23	61	41	31	66	60	53	79	42	40	70	33	40.46875	2.41757562221211	0.513269246066582	4.71015094073745	2.47533401301041e-06	0.000503613904671936
chr6	43446457	43457214	+	intron	6	NA	7344	uc003ovc.2,uc003ovd.2,uc003ove.2,uc003ovf.2,uc010jyp.2,uc011dvh.1,uc003ovg.2,uc010jyq.2,uc011dvi.1,uc011dvj.3,uc003ovi.2	TJAP1	93643	U2	81	51	96	141	51	154	93	73	20	23	19	21	45	25	19	23	31	11	12	11	9	18	13	15	9	10	14	12	12	16	25	9	36.3125	1.75862720988831	0.430679404351657	4.08337894061997	4.4385556421663e-05	0.0050876677357456
chr6	43495944	43496565	*	intron	34	XPO5	7347	uc003ovn.3,uc003ovo.2,uc003ovp.3	POLR1C,XPO5	9533,57510	U2	19	31	53	59	26	53	43	25	25	21	12	15	21	9	14	6	20	58	66	47	54	82	34	52	134	151	65	86	102	65	77	32	48.65625	2.11468337726781	0.453569143429755	4.66231754937561	3.12668244488519e-06	0.00060353188485745
chr6	43496664	43496986	*	intron	36	NA	7347	uc003ovn.3,uc003ovo.2,uc003ovp.3	POLR1C,XPO5	9533,57510	U2	11	24	29	39	31	44	22	16	12	11	10	13	10	12	8	8	8	27	25	11	24	27	14	23	71	79	30	44	50	33	38	17	25.65625	2.54953237171847	0.459212166394072	5.5519704361025	2.82467373886258e-08	1.10059628520621e-05
chr6	43497115	43498425	*	intron	38	NA	7347	uc003ovn.3,uc003ovo.2,uc003ovp.3	POLR1C,XPO5	9533,57510	U2	43	111	117	124	74	151	103	69	102	63	36	49	38	21	39	42	8	33	37	20	24	23	22	34	73	83	33	61	50	29	37	24	55.40625	1.978304349866	0.448152669188516	4.41435360286524	1.01312247333332e-05	0.00160367025296715
chr6	53140060	53140976	*	intron	8	ELOVL5	7423	uc031sow.1,uc003pbq.1,uc003pbr.2,uc003pbs.2,uc011dwx.2,uc003pbt.4,uc003pbu.3,uc011dwy.1,uc031sox.1	BC009838,ELOVL5,MIR5685,RPS16P5	100847075,60481,NA,647190	U2	1	2	2	4	2	3	6	3	4	36	2	1	5	4	41	38	1347	991	974	1049	764	732	1018	738	1324	730	736	1248	706	757	938	704	465.9375	-2.6017957178625	0.671169853225463	-3.87650861456152	0.000105966059879256	0.00973087081362179
chr6	71378420	71442080	*	intron	4	SMAP1	7472	uc011dxy.1,uc003pfr.3,uc003pfs.3,uc010kao.3,uc010kap.3,uc003pfv.3,uc003pfw.3	B3GAT2,SMAP1	60682,135152	U2	356	194	405	847	341	598	619	629	139	177	189	308	271	261	346	326	131	119	89	86	109	84	97	97	103	120	117	142	116	144	234	90	246.375	1.37647151777234	0.349458967019276	3.93886449534549	8.18681485737889e-05	0.00810367786283664
chr6	71464769	71469530	*	intron	8	SMAP1	7472	uc011dxy.1,uc003pfr.3,uc003pfs.3,uc010kao.3,uc010kap.3,uc003pfv.3,uc003pfw.3	B3GAT2,SMAP1	60682,135152	U12	526	206	468	711	254	387	624	499	42	159	72	186	188	163	94	99	118	115	87	80	90	79	83	82	109	120	114	143	108	124	209	84	200.71875	2.33535322386027	0.377511571604304	6.18617652946573	6.16409779020683e-10	3.77276173623688e-07
chr6	71469621	71482361	*	intron	10	SMAP1	7472	uc011dxy.1,uc003pfr.3,uc003pfs.3,uc010kao.3,uc010kap.3,uc003pfv.3,uc003pfw.3	B3GAT2,SMAP1	60682,135152	U2	881	360	816	888	312	623	1216	693	43	82	72	87	158	97	45	117	11	14	10	15	16	10	15	10	8	15	11	22	8	17	20	10	209.4375	3.18203166079575	0.437934183690932	7.26600429767191	3.70276811003429e-13	4.15199019837608e-10
chr6	71483129	71501391	*	intron	12	SMAP1	7472	uc011dxy.1,uc003pfr.3,uc003pfs.3,uc010kao.3,uc010kap.3,uc003pfv.3,uc003pfw.3	B3GAT2,SMAP1	60682,135152	U2	657	347	475	962	403	916	857	552	77	272	319	387	447	431	217	246	41	52	35	38	47	33	43	31	41	53	45	60	40	58	84	39	259.53125	1.50157434677664	0.386145134830165	3.88862686936886	0.000100812968075631	0.0094023614727198
chr6	75966012	75968495	-	intron	2	TMEM30A	7492	uc003phw.2,uc003phx.2	TMEM30A	55754	U12	2091	2577	3303	3598	1932	2882	3490	1403	405	461	709	270	483	232	539	445	617	611	518	539	533	528	608	449	1056	506	565	418	390	701	535	492	1058.9375	2.6685476514338	0.316141672696638	8.4409866901491	3.14669982412184e-17	7.33695519467824e-14
chr6	88375552	88376728	+	intron	42	ORC3	7538	uc011dzl.2,uc011dzm.2,uc011dzn.2,uc003pmg.3,uc003pmh.3,uc011dzo.2,uc011dzp.2,uc003pmj.1	ORC3	23595	U2	67	125	139	67	47	112	62	23	3	8	8	9	10	3	1	3	29	56	45	23	26	37	24	10	66	67	20	59	38	22	34	23	39.5625	4.23073472416244	0.559276565186643	7.56465582059665	3.88892911442637e-14	5.38921192835313e-11
chr6	106764142	106773150	-	intron	14	ATG5	7593	uc031spg.1,uc031sph.1,uc031spi.1,uc003prf.3,uc003prg.3,uc010kdb.3,uc010kdc.3	ATG5	9474	U2	21	26	71	25	11	78	16	17	7	14	6	16	8	13	12	7	112	118	107	124	137	92	179	128	150	111	154	171	107	153	148	110	76.53125	1.82188334430314	0.443199345529822	4.11075368833222	3.94369721036427e-05	0.0046362866697495
chr6	108202455	108204191	-	intron	8	SEC63	7603	uc003psb.4,uc003psc.4	SEC63	11231	U2	2	2	1	4	33	5	5	2	44	32	32	52	3	55	41	5	1127	870	760	849	836	640	694	595	723	544	548	1016	439	844	667	524	374.8125	-2.5536737656607	0.638896784735619	-3.99700519187528	6.41488946079666e-05	0.00670200823303559
chr6	108227785	108227886	-	intron	24	SEC63	7603	uc003psb.4,uc003psc.4	SEC63	11231	U2	0	0	1	0	0	0	0	2	2	5	7	0	0	0	8	8	1115	743	682	753	779	560	620	533	765	550	563	1014	378	856	740	494	349.3125	-3.37764326737562	0.851892969833227	-3.96486810782915	7.34365401719577e-05	0.00746010629009639
chr6	109777191	109783718	-	intron	50	NA	7619	uc003ptj.3,uc003ptk.3,uc010kdr.3,uc011eaq.2,uc010kds.1,uc011ear.1,uc003ptl.1,uc010kdt.1,uc003ptm.3	MICAL1,ZBTB24	64780,9841	U2	96	67	117	140	69	120	102	115	63	47	31	69	60	62	27	57	92	36	85	89	69	50	72	86	121	83	67	154	54	77	95	101	80.40625	1.36672728645329	0.336961841537311	4.05602984663754	4.99138840394644e-05	0.00553776447749928
chr6	111303333	111306208	+	intron	2	RPF2	7629	uc003pun.3,uc003puo.3	RPF2	84154	U2	18	22	112	17	7	183	12	13	16	8	1	10	8	0	14	2	86	132	80	53	79	69	92	44	129	164	77	87	89	58	134	37	57.90625	2.98975724484821	0.764996675015749	3.90819639155511	9.29877061635526e-05	0.00891595504013233
chr6	126107360	126111908	+	intron	4	NA	7686	uc003qae.4,uc010kes.3,uc003qaf.3,uc003qag.3,uc003qah.3,uc003qai.3,uc010ket.3,uc003qaj.3,uc021zeq.1,uc003qak.3	7SK,NCOA7	135112,NA	U2	19	49	144	90	29	79	87	39	10	20	15	15	11	6	12	6	20	23	12	17	25	17	30	17	24	16	23	23	21	21	36	27	30.71875	2.74274495779595	0.478245343819032	5.73501654170586	9.75028295948187e-09	4.36661071575357e-06
chr6	131914312	131915238	*	intron	28	MED23	7707	uc003qco.2,uc003qcp.2,uc010kfm.2,uc003qcq.4,uc031spq.1,uc003qcr.2,uc003qcs.2,uc031spr.1,uc011eca.1,uc003qct.2,uc011ecb.2	ARG1,MED23	383,9439	U12	227	88	164	269	148	195	350	242	12	23	26	25	23	5	13	20	370	125	117	194	179	140	229	312	128	107	319	122	97	306	213	104	152.875	3.26205694064312	0.461449625966009	7.06915068749759	1.55884803365486e-12	1.57919906350113e-09
chr6	139109526	139113885	*	intron	16	CCDC28A	7760	uc003qie.3,uc003qid.2	CCDC28A,LOC100507462	25901,100507462	U12	1996	770	858	2148	1449	1543	2362	1093	225	370	796	316	417	486	415	436	272	90	70	137	157	98	149	96	161	111	224	86	77	301	304	110	566.34375	2.18198489782432	0.44662840676774	4.88545928731985	1.03188027509918e-06	0.000244083718599266
chr6	139265760	139266355	-	intron	32	REPS1	7762	uc003qig.4,uc003qii.3,uc003qij.3,uc003qik.3,uc011edr.2	REPS1	85021	U2	3	5	0	10	5	1	0	0	0	0	1	0	0	0	0	0	193	183	177	176	167	225	189	129	198	234	155	237	113	188	162	118	89.65625	3.63248247458944	0.844437664614146	4.30165851999183	1.69524429231097e-05	0.00237387530820243
chr6	143380548	143382022	+	intron	2	NA	7782	uc003qjf.3,uc011edw.1,uc003qjg.3,uc003qjh.3,uc003qji.3	AIG1	51390	U2	30	46	111	34	19	102	51	25	23	19	24	29	9	12	16	21	41	142	91	30	117	49	80	81	231	65	88	167	63	150	130	151	70.21875	2.17776151194238	0.513157496071884	4.24384624333212	2.19720928535756e-05	0.00291858667527232
chr6	143749822	143753641	-	intron	4	ADAT2	7783	uc003qjj.3,uc003qjk.1	ADAT2	134637	U2	85	73	131	101	59	110	146	47	22	23	65	36	24	10	45	13	72	81	123	75	71	95	98	41	123	127	93	111	87	81	96	55	75.59375	1.8965432243629	0.413920975074882	4.58189688024338	4.60777110704575e-06	0.000842038666525868
chr6	143753749	143754967	-	intron	6	ADAT2	7783	uc003qjj.3,uc003qjk.1	ADAT2	134637	U2	151	107	209	135	110	203	256	69	9	15	61	14	18	16	34	15	58	90	118	66	66	85	74	33	121	144	87	119	81	86	105	59	87.9375	3.21121635880096	0.444030590874398	7.23197100559522	4.76033849164437e-13	5.29742728828119e-10
chr6	144290116	144306271	-	intron	10	PLAGL1	7789	uc003qjv.3,uc003qjw.3,uc003qjx.3,uc003qjy.3,uc003qjz.3,uc003qka.3,uc003qkb.3,uc003qkc.3,uc003qkd.3,uc003qke.3,uc003qkf.3,uc003qkg.3,uc003qkh.3,uc010khl.3,uc010khm.3,uc003qki.3,uc003qkj.3,uc003qkk.3,uc003qkl.3,uc003qkm.3,uc003qkn.3,uc003qko.3,uc003qkp.3,uc010khn.3,uc021zgj.1,uc003qkq.2	HYMAI,PLAGL1	5325,NA,57061	U2	18	13	16	19	6	22	23	19	12	7	4	6	6	6	4	7	71	39	53	47	43	41	67	26	80	74	34	93	35	49	78	42	33.125	1.71267385746194	0.433131083748328	3.9541698153834	7.6800850078671e-05	0.00773235590857177
chr6	147395984	147440552	*	intron	30	STXBP5-AS1	7799	uc003qlz.3,uc010khz.2,uc003qly.3,uc003qma.4,uc003qmb.3,uc003qls.2,uc003qlt.2,uc003qlu.1,uc003qlv.3	BC043173,STXBP5,STXBP5-AS1	134957,NA,729178	U2	28	41	233	136	41	194	83	54	4	6	5	26	6	4	13	6	5	14	4	6	4	11	6	1	3	2	1	9	5	2	8	3	30.125	2.90446305666867	0.734619892571989	3.95369508236403	7.69534661973338e-05	0.00774241473296229
chr6	147556468	147560305	*	intron	46	STXBP5	7799	uc003qlz.3,uc010khz.2,uc003qly.3,uc003qma.4,uc003qmb.3,uc003qls.2,uc003qlt.2,uc003qlu.1,uc003qlv.3	BC043173,STXBP5,STXBP5-AS1	134957,NA,729178	U2	83	23	18	152	36	60	72	43	6	7	14	20	4	9	9	28	656	326	243	497	347	343	576	290	338	241	258	487	208	379	298	494	205.15625	2.04961002562562	0.50926037543113	4.024679956477	5.70528522732479e-05	0.00611727345180599
chr6	158053915	158066768	+	intron	12	ZDHHC14	7843	uc003qqs.3,uc003qqt.3,uc021zhk.1,uc010kjm.1,uc003qqu.1,uc010kjn.3	AK092380,MIR3692,ZDHHC14	79683,100500899,NA	U12	22	58	123	53	56	139	167	57	16	38	9	23	40	6	11	9	7	31	35	10	21	35	31	7	21	60	20	35	40	17	26	21	38.875	2.5901002321653	0.603641959545461	4.29078892082922	1.78039483223894e-05	0.0024676627775283
chr6	159049523	159050761	+	intron	36	TMEM181	7849	uc010kjr.1,uc003qrm.4,uc021zhm.1,uc003qri.1,uc003qrj.1,uc003qrk.1,uc021zhn.1	DQ581726,DQ586009,TMEM181	57583,NA	U2	39	53	139	167	38	263	114	52	78	59	28	34	86	38	46	30	8	16	24	25	9	42	15	6	62	63	33	50	53	29	47	19	55.15625	2.41213469414936	0.563456162162537	4.28096248853082	1.86086726217203e-05	0.00255349065146347
chr6	160390428	160412215	*	intron	2	IGF2R	7866	uc003qta.3,uc003qtb.3,uc031sqx.1,uc031sqy.1	AIRN,IGF2R,LOC729603	3482,729603,100271873	U2	254	545	1093	729	166	217	263	249	54	54	13	117	135	28	70	38	131	99	93	184	69	76	95	86	263	91	32	284	175	101	106	148	189.3125	3.31484223920137	0.585924795277492	5.65745342391847	1.53635490577022e-08	6.46646937459326e-06
chr6	170033165	170034523	-	intron	14	WDR27	7912	uc003qwv.2,uc003qwx.3,uc003qwy.3,uc003qwz.1,uc011egw.1,uc003qxa.1,uc010kkx.3	AK128656,WDR27	253769,NA	U12	8	11	37	40	13	45	24	6	2	3	0	0	5	1	0	0	2	19	17	15	9	25	15	3	26	24	6	31	18	14	10	16	13.90625	4.52979151846665	0.80996071469402	5.59260645150904	2.23685922804689e-08	8.8805125023106e-06
chr7	994307	1004485	-	intron	26	NA	7932	uc003sjm.4,uc011jvs.2,uc003sjn.4,uc003sjo.4,uc010ksc.3,uc003sjp.1	ADAP1,COX19	11033,90639	U2	131	18	118	160	63	117	111	35	31	42	24	36	23	27	11	21	102	96	72	94	117	92	108	100	98	87	91	126	83	120	67	63	77.625	1.72073450630503	0.421566045372379	4.0817673178234	4.4694531568493e-05	0.005106112656704
chr7	2314865	2317734	-	intron	18	SNX8	7949	uc003slw.3	SNX8	29886	U2	13	0	9	20	6	4	21	5	2	5	1	2	3	2	0	1	135	145	109	78	96	78	167	124	139	240	161	123	133	93	142	82	66.84375	2.54145268471896	0.592702768187129	4.2879041926738	1.80366853000422e-05	0.00248820926442292
chr7	2443309	2472197	+	intron	2	CHST12	7951	uc003smc.3,uc003smd.3,uc021zyu.1,uc021zyv.1	CHST12	55501,NA	U2	54	81	201	266	64	225	119	55	51	28	30	41	30	31	38	46	23	2	10	3	3	1	1	2	41	32	20	15	4	14	18	12	48.78125	3.64561392789226	0.659275228278101	5.52972987839069	3.20724263417545e-08	1.21911671360188e-05
chr7	5417656	5427302	-	intron	50	TNRC18	7970	uc003soi.4,uc003soj.3,uc010ksx.1,uc003sok.1,uc011jwh.2	BC140723,TNRC18	84629,NA	U2	55	35	87	100	30	125	132	70	31	21	13	49	21	12	21	14	382	114	185	250	197	168	463	267	282	265	284	414	159	403	187	234	158.4375	1.93765880405706	0.460554385499749	4.20723125229717	2.58518560492979e-05	0.00332526855573513
chr7	6487644	6500711	-	intron	30	NA	7986	uc003spy.3,uc003spz.3,uc011jwt.2,uc003sqa.3,uc003sqb.3,uc003sqc.3,uc011jwu.2,uc011jwv.2,uc003sqd.4,uc011jww.1,uc003sqe.4,uc003sqf.4	DAGLB,KDELR2	221955,11014	U2	78	97	135	113	50	101	88	55	38	16	35	52	19	29	52	21	145	210	183	119	117	165	113	104	397	224	137	317	153	155	187	183	121.5	2.05309045040408	0.378031279257251	5.43100680567479	5.60369971284208e-08	1.97871216807334e-05
chr7	7613401	7613728	+	intron	8	MIOS	8000	uc003srf.3,uc010ktp.1,uc003srg.3,uc010ktq.3	MIOS	54468	U2	72	64	44	72	71	74	88	75	39	17	28	29	44	35	18	27	101	95	57	76	93	95	87	94	141	101	130	118	118	153	168	82	78.3125	1.77502361981107	0.273646224358828	6.4865635327879	8.78162587263964e-11	6.38593747182998e-08
chr7	7613828	7622584	+	intron	10	NA	8000	uc003srf.3,uc010ktp.1,uc003srg.3,uc010ktq.3	MIOS	54468	U2	331	159	221	378	272	400	552	307	151	82	178	84	121	264	235	104	103	75	47	60	71	80	62	58	113	75	85	89	79	120	115	56	160.21875	1.50062710446841	0.364437931910988	4.117647953383	3.82758798212474e-05	0.00453790057674132
chr7	7680807	7712939	*	intron	8	NA	8001	uc011jxf.2,uc003sri.3	LOC729852,RPA3	729852,6119	U2	42	47	86	96	27	179	75	55	16	12	18	43	29	25	28	25	109	317	296	143	151	221	191	102	317	313	214	269	255	102	252	175	132.1875	1.94103025563711	0.456522662107391	4.25177196390857	2.12085754149707e-05	0.00283475092668908
chr7	21979934	21985398	*	intron	182	CDCA7L	8042	uc031swp.1,uc031swq.1,uc003sve.4,uc003svf.4,uc010kuk.3,uc010kul.3	CDCA7L,DNAH11	8701,55536	U2	33	102	329	204	38	308	59	43	25	18	18	43	17	19	27	23	135	231	175	145	120	152	179	78	269	138	99	238	76	135	142	106	116.375	2.53994508533388	0.556492087200234	4.5642070098653	5.01385873213404e-06	0.000902737707443505
chr7	26897298	26903981	-	intron	26	NA	8081	uc011jzi.2,uc003syc.3,uc011jzj.2	SKAP2	8935	U2	53	32	147	65	29	118	85	32	16	9	9	36	14	3	43	12	31	135	115	96	56	133	40	10	294	93	21	266	105	39	131	110	74.3125	2.76380843193199	0.705823192319757	3.91572345880058	9.01335165522115e-05	0.00873349778819526
chr7	26904342	26933457	-	intron	28	NA	8081	uc011jzi.2,uc003syc.3,uc011jzj.2	SKAP2	8935	U2	52	36	44	39	39	58	61	51	15	4	12	19	26	17	17	14	31	135	115	96	56	133	40	10	294	93	21	266	105	40	131	110	68.125	2.39872008913592	0.608153144057585	3.94426981521744	8.00434963026161e-05	0.00797199589753186
chr7	27689253	27702316	*	intron	22	HIBADH	8094	uc003szj.3,uc003szf.3,uc003szg.3,uc003szi.3	HIBADH,TSL-A	NA,11112	U2	22	27	39	30	10	71	62	25	7	11	7	7	10	10	24	8	8	38	41	13	9	40	27	7	55	71	28	51	40	8	29	39	27.3125	2.57828249195581	0.603030035523037	4.27554572753501	1.90669658830251e-05	0.00260297752737472
chr7	30661117	30661932	*	intron	54	GARS	8113	uc003tbm.3,uc003tbd.3,uc003tbe.2,uc003tbf.2,uc003tbg.1,uc003tbh.1,uc003tbj.2,uc003tbk.4,uc010kvv.3	AL137445,DJ031144,GARS,LOC401320	2617,401320,NA	U12	1091	216	412	776	506	537	979	785	49	138	414	271	245	322	207	226	571	658	635	359	376	430	600	493	661	767	765	529	616	781	801	376	518.5	1.86351424370973	0.419515015892492	4.44206803836382	8.90983752355264e-06	0.00143665506404744
chr7	30662079	30665849	*	intron	56	GARS	8113	uc003tbm.3,uc003tbd.3,uc003tbe.2,uc003tbf.2,uc003tbg.1,uc003tbh.1,uc003tbj.2,uc003tbk.4,uc010kvv.3	AL137445,DJ031144,GARS,LOC401320	2617,401320,NA	U2	3098	621	1164	2676	1749	1599	3031	2166	131	396	1100	738	630	869	405	729	619	632	594	368	371	411	633	462	602	717	736	499	572	701	774	360	942.28125	1.96652574758892	0.428916285516901	4.58487078712574	4.54267274217722e-06	0.000834108533895798
chr7	32527370	32528236	-	intron	4	LSM5	8122	uc003tct.2,uc003tcu.2,uc011kag.1,uc011kah.1	LSM5	23658	U2	66	58	103	95	67	202	141	87	31	25	70	25	27	42	38	13	311	608	520	262	332	477	447	241	809	842	586	686	537	334	527	426	282.34375	2.1654161237552	0.403271096859674	5.36962886906001	7.88988406218823e-08	2.69421565646059e-05
chr7	32528265	32528860	-	intron	6	LSM5	8122	uc003tct.2,uc003tcu.2,uc011kag.1,uc011kah.1	LSM5	23658	U12	71	100	154	94	95	161	152	78	39	25	53	24	22	32	34	17	213	449	359	179	235	334	306	168	688	724	494	583	449	288	438	364	231.9375	2.72389303186359	0.358948005997266	7.58854482084612	3.23518064278085e-14	4.56947490538469e-11
chr7	45016671	45018465	-	intron	38	MYO1G	8196	uc003tmg.2,uc003tmh.2,uc010kym.2,uc003tmi.1,uc022acj.1,uc003tmj.2	BC041623,MYO1G	64005,NA	U2	119	128	185	195	113	115	158	209	45	41	49	34	97	63	59	43	493	554	317	447	465	349	273	422	943	577	495	645	480	614	571	468	305.1875	2.03322990649765	0.294102555226047	6.91333642081047	4.73385485579373e-12	4.48625897633618e-09
chr7	56174188	56182373	*	intron	100	NA	8263	uc003trl.1,uc003trm.1,uc011kcu.1,uc022adt.1,uc003trn.1,uc011kcv.2,uc003trt.3,uc003trv.3,uc003trx.3,uc011kcw.2,uc011kcx.3,uc011kcy.2,uc011kcz.2,uc011kda.2,uc003trh.3,uc003tri.3,uc003trj.3,uc003trk.1,uc003try.2,uc003trz.2,uc011kdb.2,uc011kdc.2,uc011kdd.2,uc003tsa.3,uc003tsb.3,uc031sxi.1	CCT6A,CHCHD2,NUPR1L,PHKG1,PSPH,SNORA15,SNORA22,SUMF2	908,NA,677803,25870,5723,5260,51142,389493	U2	7	13	27	13	7	22	22	17	3	7	6	15	9	9	7	9	260	119	147	102	83	93	296	131	373	397	325	283	188	345	166	205	115.8125	1.86809953191051	0.464824078335231	4.01893881788808	5.84608476083474e-05	0.00622571238811997
chr7	64363798	64377407	+	intron	16	ZNF273	8324	uc003ttk.1,uc003ttl.3,uc003ttm.2,uc003ttn.3,uc003tto.3,uc003ttp.1	AK097702,ZNF273	NA,10793	U2	127	113	386	134	45	397	87	59	29	36	21	25	43	44	67	26	5	8	5	11	8	14	6	6	4	10	13	6	5	6	17	10	55.40625	2.38419587546351	0.59196237848418	4.02761385203	5.63457846614067e-05	0.00607248814839913
chr7	65338553	65413657	+	intron	2	VKORC1L1	8332	uc003tul.3,uc011kds.2,uc003tum.1	DQ594001,VKORC1L1	154807,NA	U2	56	101	228	118	32	247	160	85	54	53	34	63	61	34	77	53	12	17	42	9	5	26	23	7	127	68	10	64	25	9	41	37	61.8125	2.69348108462917	0.628860820246791	4.28311161692684	1.84297659569767e-05	0.00253483484149642
chr7	72922802	72925065	-	intron	36	BAZ1B	8354	uc003tyc.3,uc022afu.1	BAZ1B,BC050599	9031,NA	U2	28	17	15	51	19	22	39	36	10	8	8	5	11	13	8	8	223	298	229	367	318	252	294	367	306	313	299	332	260	399	216	258	157.15625	1.69814757181313	0.336508774658257	5.04636936596287	4.50284513695432e-07	0.000118324942880614
chr7	72925183	72936156	-	intron	38	BAZ1B	8354	uc003tyc.3,uc022afu.1	BAZ1B,BC050599	9031,NA	U12	320	146	370	389	169	305	459	573	36	41	80	89	46	38	55	27	132	184	122	220	183	145	164	208	196	201	186	215	146	271	120	163	187.46875	2.87026677194595	0.363490440025683	7.89640236960053	2.87068925400242e-15	4.84694432859974e-12
chr7	75221833	75228501	-	intron	58	HIP1	8389	uc003uds.2,uc011kfz.2	HIP1	3092	U12	263	368	186	690	74	72	521	329	21	1	1	25	108	13	19	94	29	66	22	36	18	6	28	23	95	36	5	99	104	16	118	84	111.5625	4.43853151859618	0.855311982101078	5.18937137732234	2.11005194112447e-07	6.23645593133997e-05
chr7	75228566	75368118	-	intron	60	HIP1	8389	uc003uds.2,uc011kfz.2	HIP1	3092	U2	296	460	466	611	146	215	683	456	105	146	131	248	276	90	315	224	11	25	9	12	10	4	13	10	35	16	4	35	41	8	44	30	161.71875	2.29870250429699	0.541070024259988	4.24843809715922	2.152661108252e-05	0.00286682545942395
chr7	75511555	75513015	+	intron	6	RHBDD2	8392	uc003udv.1,uc003udw.1	RHBDD2	57414	U12	687	375	327	1038	727	547	682	822	181	177	332	139	381	197	119	426	276	160	102	257	227	145	172	314	268	286	460	246	278	425	404	487	364.5	2.20284316300217	0.393120925009885	5.6034747144197	2.10096777917721e-08	8.43217103788736e-06
chr7	77035423	77045529	-	intron	58	GSAP	8407	uc011kgo.2,uc003ugd.3,uc003ugf.3,uc003ugg.1	GSAP	54103	U2	137	97	211	180	91	230	82	102	26	24	33	84	40	22	58	50	34	36	42	31	33	35	30	13	36	54	13	59	33	22	29	34	62.53125	1.88610016113718	0.438337153464146	4.30285260154534	1.68613029850815e-05	0.00236336582002631
chr7	87839446	87840196	-	intron	8	SRI	8437	uc003ujq.2,uc011khg.2,uc003ujr.1,uc031syf.1,uc011khh.2,uc010lej.2	SRI	6717	U12	1166	474	620	1132	889	863	1102	783	113	122	249	279	193	141	159	232	813	805	638	716	768	724	688	468	998	1004	966	955	855	726	901	717	664.34375	2.58165693897895	0.27549365470066	9.37102141892912	7.18339534135891e-21	2.63797622969559e-17
chr7	89971637	89975978	+	intron	4	NA	8446	uc003uki.1,uc003ukj.1,uc003ukk.1,uc003ukl.1,uc003ukm.2,uc003ukn.2,uc003uko.2,uc003ukp.3,uc003ukq.3,uc031syg.1,uc003ukr.3,uc003uks.3,uc010leq.3,uc022ahd.1	CLDN12,GTPBP10,LOC101409256	85865,9069,101409256,NA	U2	6	20	33	20	14	11	21	17	1	0	0	5	3	2	1	6	19	25	11	9	15	18	15	15	14	13	19	34	9	10	32	7	13.28125	3.09966081732624	0.628750186743289	4.92987657527614	8.22815843358663e-07	0.000200773899798146
chr7	89976089	89982129	+	intron	6	GTPBP10	8446	uc003uki.1,uc003ukj.1,uc003ukk.1,uc003ukl.1,uc003ukm.2,uc003ukn.2,uc003uko.2,uc003ukp.3,uc003ukq.3,uc031syg.1,uc003ukr.3,uc003uks.3,uc010leq.3,uc022ahd.1	CLDN12,GTPBP10,LOC101409256	85865,9069,101409256,NA	U2	53	89	309	99	53	253	114	69	31	21	44	49	54	19	30	22	72	76	39	31	43	65	45	40	56	51	53	107	35	32	91	16	67.53125	2.04580397011198	0.523192277221644	3.91023350148822	9.22069420837611e-05	0.00887004213720362
chr7	92463232	92465791	-	intron	16	NA	8460	uc011khw.2,uc010lez.3	CDK6	1021	U2	216	437	1108	325	81	446	505	97	70	171	78	102	38	32	114	70	18	19	23	26	24	17	59	9	20	47	23	29	16	26	27	14	133.96875	2.30273967197551	0.589488930252168	3.90633233942231	9.37076092091427e-05	0.00894411425572358
chr7	98576528	98579391	*	intron	118	TRRAP	8501	uc003upp.3,uc011kis.2,uc022ahx.1,uc003upr.3,uc003ups.3,uc003upt.3,uc003upu.2,uc003upv.2	AK001533,MIR3609,SMURF1,TRRAP	8295,100500819,NA,57154	U2	21	25	53	36	22	44	54	45	18	12	6	4	14	6	9	10	76	56	56	66	50	48	104	83	98	82	73	126	66	87	67	43	48.75	2.1773255429145	0.393971853477035	5.52660177040138	3.26492901422428e-08	1.23607014867641e-05
chr7	98923628	98930947	*	intron	2	ARPC1A	8504	uc003upx.2,uc003upy.2,uc011kit.2,uc003upz.3,uc003uqe.3	ARPC1A,ARPC1B,PDAP1	10552,10095,11333	U2	44	42	81	102	49	146	80	78	38	24	32	25	29	20	42	40	271	293	292	319	354	246	399	354	333	309	349	285	309	398	244	326	186.03125	1.32918331670485	0.301825470731333	4.40381427546257	1.06364011377485e-05	0.00166746304410596
chr7	99146130	99149476	*	intron	2	FAM200A	8510	uc003urc.3,uc003ure.3,uc010lfz.3,uc003urh.3,uc010lga.3,uc003uri.3,uc010lgb.3,uc003urj.3,uc010lgc.3,uc003urk.3,uc010lgd.3,uc003ura.3,uc003urb.3,uc022aia.1	FAM200A,ZNF655	79027,221786,NA	U2	28	17	47	27	34	41	49	41	15	16	6	13	21	5	14	5	0	2	0	1	0	0	1	2	8	2	0	13	0	0	9	0	13.03125	3.99492437873362	0.945586363789791	4.22481174826006	2.3914059749602e-05	0.00314146833348131
chr7	99699428	99699480	*	intron	36	NA	8523	uc022aif.1,uc011kjg.1,uc010lgl.1,uc003utb.4,uc003utd.3,uc003ute.4,uc011kjh.2,uc003utf.4,uc003uto.3,uc003usv.1,uc003usw.1,uc003usx.1,uc003usy.1,uc003usz.1,uc003uta.1,uc003utg.3,uc003uth.3,uc003uti.3,uc003utm.3,uc003utk.3,uc011kji.2	AP4M1,CNPY4,DD413568,MCM7,MIR106B,MIR25,MIR93,TAF6	NA,9179,245812,4176,407014,407050,406900,6878	U2	1	1	2	11	9	6	5	4	4	0	1	0	0	1	1	2	163	253	260	198	126	223	360	115	457	446	371	315	276	249	267	229	136.125	2.73568839239725	0.660635713148251	4.14099380029028	3.45804308292686e-05	0.00419456913774051
chr7	100888372	100893615	-	intron	12	NA	8568	uc003uyj.4,uc010lht.3,uc010lhu.3,uc022ajb.1,uc010lhv.1	AK091729,FIS1,Mir_324	51024,NA	U2	224	67	175	396	139	232	274	138	171	89	112	108	88	148	52	114	134	195	179	136	155	133	190	171	369	342	239	169	275	158	180	193	179.53125	1.47337277208079	0.37675171883266	3.91072607882436	9.2019083502546e-05	0.00886357982487836
chr7	101460950	101559394	+	intron	4	CUX1	8574	uc003uys.4,uc003uyt.3,uc003uyu.3,uc003uyv.3,uc003uyw.3,uc011kkn.2,uc003uyx.4	CUX1	1523	U2	433	272	599	708	219	865	505	408	163	106	148	228	164	215	191	180	184	244	178	174	171	174	248	138	199	198	140	250	147	152	185	146	260.375	1.43031313458078	0.318670353872729	4.48837840482651	7.17673681840902e-06	0.00121593125890029
chr7	102074109	102076648	*	intron	2	ORAI2	8579	uc003uzj.3,uc003uzk.3,uc010lhz.2,uc011kks.2,uc031syr.1,uc003uzl.3,uc003uzm.3	ALKBH4,ORAI2	80228,54784	U2	160	495	566	562	165	266	187	348	121	46	39	68	59	41	52	113	185	118	101	201	136	105	156	156	322	89	145	186	118	191	160	290	185.84375	2.72483780355412	0.436104146458687	6.24813551001688	4.15381229196299e-10	2.68795572248158e-07
chr7	102473422	102495223	*	intron	8	FBXL13	8584	uc003vat.3,uc003vau.3,uc010liq.1,uc003vaq.2,uc003var.2,uc003vas.2,uc010lir.1,uc003vav.2	FBXL13,LRRC17	10234,222235	U2	38	74	108	47	22	173	74	48	66	63	36	41	87	30	36	63	0	0	0	0	0	0	0	0	9	0	0	9	9	0	9	8	32.8125	5.37084253128256	0.983292861693965	5.46209856749082	4.70538679193785e-08	1.70243443849292e-05
chr7	102585557	102603979	*	intron	34	NA	8584	uc003vat.3,uc003vau.3,uc010liq.1,uc003vaq.2,uc003var.2,uc003vas.2,uc010lir.1,uc003vav.2	FBXL13,LRRC17	10234,222235	U2	33	31	83	57	32	61	62	47	36	33	61	35	111	78	53	85	0	0	1	0	0	1	0	0	5	0	0	10	8	0	9	9	29.40625	3.80171352001379	0.929408863481331	4.09046402438377	4.30510988926168e-05	0.0049638187359758
chr7	104702726	104703797	*	intron	8	KMT2E	8595	uc010lja.1,uc010ljb.1,uc003vcl.3,uc003vcm.3,uc010ljc.3,uc031syt.1,uc003vco.1,uc010ljd.1,uc010lje.1,uc010ljf.1,uc010ljg.3,uc010ljh.1,uc003vcp.1,uc003vcq.1,uc003vcr.1	AF520792,AF520793,KMT2E	55904,NA	U2	3	0	0	0	1	1	2	0	6	5	16	0	0	0	31	14	819	494	217	644	830	318	826	893	293	274	687	394	343	752	651	547	283.15625	-3.71771572653378	0.893468899113109	-4.16099064021604	3.16870073845878e-05	0.00392793213142975
chr7	104801061	104807823	-	intron	24	SRPK2	8596	uc003vcs.1,uc003vct.4,uc003vcu.4,uc003vcv.4,uc003vcw.1	SRPK2	6733	U12	903	778	672	1575	458	1176	1350	949	28	13	6	27	77	8	26	28	240	264	154	306	167	238	241	154	201	137	80	173	153	91	320	114	347.09375	4.73062809883939	0.485270938857084	9.74842653875178	1.87349460562754e-22	8.60010134701397e-19
chr7	105187781	105189000	*	intron	12	RINT1	8598	uc003vda.1,uc010ljj.1,uc003vdd.1,uc003vdb.3,uc003vdc.4	BC007100,EFCAB10,RINT1	60561,NA,100130771	U12	82	45	135	142	81	128	138	146	8	7	15	13	12	5	5	10	156	89	97	133	116	100	130	159	95	95	176	124	81	237	133	74	92.71875	3.63077098197092	0.399444476047937	9.08955111331967	9.94487882845519e-20	3.32007519488243e-16
chr7	117824309	117825707	+	intron	2	NAA38	8649	uc003vjg.3	NAA38	51691	U12	1160	976	1654	1301	955	1820	2119	1037	295	393	676	524	443	323	483	421	454	376	328	285	380	389	388	315	382	331	565	472	287	511	539	316	653.0625	1.85455863151723	0.279881402484532	6.62623030703058	3.44367753766481e-11	2.7642192597825e-08
chr7	117825749	117828331	+	intron	4	NAA38	8649	uc003vjg.3	NAA38	51691	U2	645	242	397	562	436	732	915	471	81	141	181	338	243	121	134	187	900	768	784	638	719	847	917	677	593	531	938	753	473	765	893	484	547.0625	1.42262519108851	0.348819206371322	4.07840269430034	4.53461738961816e-05	0.00515560024932802
chr7	127232006	127233688	+	intron	10	NA	8682	uc010llb.2,uc003vmb.2,uc003vmc.1,uc011kog.1,uc011koh.1,uc003vmd.2,uc010llc.2	ARF5,FSCN3	381,29999	U2	23	22	56	43	20	56	34	27	8	12	12	28	23	16	9	9	4	2	1	2	2	2	5	4	8	7	7	4	4	4	2	10	14.5625	2.32819096719275	0.58703447252567	3.96602086616121	7.30824673332756e-05	0.00742927534531962
chr7	127343378	127344892	*	intron	16	SND1	8684	uc003vmi.3,uc010lle.3,uc003vmj.2,uc010llg.1,uc022akw.1,uc022aku.1,uc003vmk.3,uc022akv.1	BC150500,LRRC4,Mir_544,MIR593,SND1,SND1-IT1	27044,27099,NA,693178,64101	U2	10	12	11	8	12	8	12	3	1	0	0	7	4	4	4	0	606	1168	1026	556	700	828	836	441	1610	1138	667	970	592	577	741	581	410.40625	2.0844031805043	0.527021693039196	3.95506144819978	7.65149831492909e-05	0.00771944740367361
chr7	129519483	129520734	-	intron	10	UBE2H	8714	uc003vpe.3,uc022aln.1,uc003vpf.2,uc003vpg.2	AL832212,UBE2H	NA,7328	U2	27	8	9	26	12	22	40	20	1	0	1	1	1	3	2	0	744	450	343	483	365	377	809	460	693	356	521	163	284	509	576	315	238.15625	3.94921681375992	0.651191344371053	6.0646027437208	1.32280195872817e-09	7.62001365190028e-07
chr7	129520812	129592342	-	intron	12	UBE2H	8714	uc003vpe.3,uc022aln.1,uc003vpf.2,uc003vpg.2	AL832212,UBE2H	NA,7328	U12	2053	920	1649	2036	722	2178	2456	1205	146	196	119	440	312	84	514	169	444	285	206	271	226	216	481	289	493	262	351	116	178	365	404	218	625.125	2.72042426144678	0.470642672097671	5.78023290859232	7.45972799479769e-09	3.48975103292936e-06
chr7	129679388	129680790	-	intron	14	ZC3HC1	8716	uc010lma.3,uc003vpi.3	ZC3HC1	51530	U2	14	5	18	15	7	14	15	12	3	1	4	6	1	3	3	3	43	61	54	33	42	59	52	31	70	53	45	52	34	41	66	19	27.46875	2.07800188120271	0.484137618333384	4.29217190012234	1.769338829401e-05	0.00246354017694029
chr7	129680942	129688872	-	intron	16	ZC3HC1	8716	uc010lma.3,uc003vpi.3	ZC3HC1	51530	U2	107	73	136	136	86	194	186	81	82	53	65	50	57	56	56	41	24	55	33	28	26	41	31	15	63	47	37	53	31	34	50	15	63.8125	1.5021791268702	0.376132817190301	3.99374651244585	6.50373938158904e-05	0.00678036755840851
chr7	129843951	129845212	-	intron	28	TMEM209	8718	uc003vpn.2,uc010lmc.1,uc003vpo.2	TMEM209	84928	U2	7	11	30	16	7	18	16	11	4	8	4	3	5	3	4	2	22	32	25	17	32	32	42	28	49	40	39	33	29	25	25	26	20.15625	2.02337876081883	0.459568528660006	4.40277920404716	1.06872917953114e-05	0.0016725337756806
chr7	130040988	130041721	-	intron	6	NA	8724	uc003vpy.4,uc003vpz.4,uc003vqa.4,uc010lmf.4,uc011kpg.3,uc003vqb.2	CEP41	95681	U2	0	3	11	4	3	16	10	0	0	1	0	0	1	0	0	0	7	41	29	24	12	31	18	3	42	44	14	38	21	7	21	12	12.90625	4.54623347391895	1.06937923312551	4.25128273777259	2.1254963679959e-05	0.00283579053573135
chr7	134890811	134891871	-	intron	22	WDR91	8746	uc010lmq.2,uc010lmr.2,uc003vsp.2	WDR91	29062	U2	263	123	151	222	145	151	442	246	35	63	100	65	85	72	59	107	175	108	92	68	89	90	145	103	144	93	117	118	96	89	201	75	129.125	1.67346131208254	0.376416923712747	4.44576533801015	8.75795082385248e-06	0.00141995769356309
chr7	134891955	134893542	-	intron	24	WDR91	8746	uc010lmq.2,uc010lmr.2,uc003vsp.2	WDR91	29062	U12	422	153	221	258	159	234	587	421	17	48	54	59	59	27	29	46	197	126	108	90	109	99	179	127	151	102	147	126	113	118	224	93	153.21875	2.90972856540072	0.396622966342296	7.33625839228267	2.19647774122517e-13	2.62314800684381e-10
chr7	135242721	135255852	+	intron	2	NUP205	8749	uc011kqa.1,uc003vsw.3	NUP205	23165	U2	10	18	56	15	6	49	28	16	8	13	6	4	8	4	4	4	40	53	63	36	35	45	45	31	92	92	47	61	59	43	52	39	33.8125	2.43582798146955	0.507062055096583	4.80380647099612	1.55677306679771e-06	0.000344396183887223
chr7	135329767	135330215	+	intron	80	NUP205	8749	uc011kqa.1,uc003vsw.3	NUP205	23165	U12	41	37	83	42	52	77	81	40	29	15	25	19	13	11	15	8	119	175	173	104	109	179	137	83	262	241	137	169	140	125	156	88	93.28125	2.03520673088449	0.377485229755959	5.39148705818301	6.98769926080258e-08	2.40385036889244e-05
chr7	138916699	138921750	*	intron	2	UBN2	8770	uc011kqr.2,uc003vuv.3,uc022amp.1	BC045656,UBN2	254048,NA	U2	33	35	110	71	21	56	80	46	20	18	23	23	21	13	30	14	18	13	20	24	11	18	26	19	26	30	14	28	21	13	35	17	29.59375	1.78472199242311	0.430509075233862	4.14560829281848	3.38912775804235e-05	0.00413144517644909
chr7	139025519	139025877	*	intron	4	NA	8771	uc011kqs.2,uc022amq.1,uc022amr.1,uc003vuw.5,uc011kqt.3,uc003vux.4,uc003vuy.4,uc003vuz.1,uc003vva.3,uc022ams.1	C7orf55,C7orf55-LUC7L2,LOC100129148,LUC7L2,TRNA,TRNA_Arg	51631,NA,154791,100996928,100129148	U2	24	72	148	66	25	165	50	27	7	12	3	10	12	0	21	5	96	84	64	38	35	57	55	24	152	81	48	99	42	43	63	59	52.71875	3.41699261057789	0.620072549850073	5.51063357248128	3.57544361404192e-08	1.3364062055915e-05
chr7	139026269	139030246	*	intron	6	C7orf55,C7orf55-LUC7L2	8771	uc011kqs.2,uc022amq.1,uc022amr.1,uc003vuw.5,uc011kqt.3,uc003vux.4,uc003vuy.4,uc003vuz.1,uc003vva.3,uc022ams.1	C7orf55,C7orf55-LUC7L2,LOC100129148,LUC7L2,TRNA,TRNA_Arg	51631,NA,154791,100996928,100129148	U2	102	98	314	109	35	423	92	59	78	45	24	49	26	19	44	35	191	174	131	79	76	126	110	51	303	169	100	198	84	88	127	121	115	2.28815922626992	0.558163970885081	4.09943913549559	4.14152564220531e-05	0.00481679434806386
chr7	139031066	139044591	*	intron	8	NA	8771	uc011kqs.2,uc022amq.1,uc022amr.1,uc003vuw.5,uc011kqt.3,uc003vux.4,uc003vuy.4,uc003vuz.1,uc003vva.3,uc022ams.1	C7orf55,C7orf55-LUC7L2,LOC100129148,LUC7L2,TRNA,TRNA_Arg	51631,NA,154791,100996928,100129148	U2	103	131	354	99	43	238	107	90	45	75	35	73	48	20	44	40	201	165	127	77	92	129	122	73	229	157	131	175	96	138	160	119	116.75	1.90563166371542	0.448848260622327	4.24560331608119	2.18006026092943e-05	0.002900684709318
chr7	139487226	139528951	+	intron	8	NA	8775	uc003vvh.3,uc010lne.3,uc011kqu.2,uc003vvi.3,uc003vvj.3,uc011kqv.2,uc011kqw.2,uc011kqx.1	TBXAS1	6916	U2	108	78	100	161	104	291	202	123	98	91	71	67	60	68	63	76	96	186	83	92	89	126	88	61	270	172	62	249	217	98	119	231	125	1.76267263025711	0.401630014258342	4.38879707113548	1.13979361311689e-05	0.00175500737119057
chr7	139529279	139572033	+	intron	10	TBXAS1	8775	uc003vvh.3,uc010lne.3,uc011kqu.2,uc003vvi.3,uc003vvj.3,uc011kqv.2,uc011kqw.2,uc011kqx.1	TBXAS1	6916	U2	133	116	199	527	110	297	363	544	118	27	54	171	166	72	64	168	249	472	211	241	231	310	228	155	729	462	169	662	615	259	322	591	282.34375	2.30734063118323	0.522305421415324	4.41760804421844	9.97991867125673e-06	0.00158142415682515
chr7	140453194	140453986	-	intron	8	BRAF	8785	uc003vwc.4	BRAF	673	U12	443	99	67	137	120	82	238	165	9	16	45	33	37	50	35	33	235	79	52	68	83	58	98	101	78	38	105	109	62	170	250	49	101.375	2.54226344416448	0.563708545661177	4.50988984242316	6.48612974998783e-06	0.00112222268240867
chr7	144463045	144532652	-	intron	28	TPK1	8846	uc003weo.3,uc003wep.3,uc003weq.3,uc003wer.3,uc003wes.3	TPK1	27010	U2	84	96	158	139	83	190	231	137	115	44	60	19	45	65	55	56	8	21	13	7	24	19	10	10	49	25	15	20	26	13	12	53	59.4375	2.2117081433711	0.488568247664483	4.52691748582475	5.98502957942527e-06	0.0010482520052561
chr7	148427355	148451067	+	intron	6	CUL1	8850	uc010lpg.3,uc003wey.3,uc003wez.3,uc003wfa.3	CUL1	8454	U12	2335	1588	1749	2752	2777	1909	2995	2809	427	1387	1956	943	1417	2435	1186	1480	121	187	183	137	133	166	132	144	275	313	164	292	205	209	172	159	1035.53125	1.32448452261901	0.336699755839268	3.93372581847456	8.36391864063221e-05	0.00824011469402004
chr7	154782780	154785435	*	intron	46	PAXIP1	8926	uc011kvr.2,uc003wlo.3,uc022aqf.1,uc022aqg.1,uc022aqh.1,uc022aqi.1,uc003wlr.1	LOC100132707,PAXIP1	100132707,22976	U12	460	410	893	633	331	921	860	408	19	27	28	21	62	17	21	20	80	124	148	92	66	136	159	67	100	115	81	102	128	55	84	78	210.8125	4.28410987417228	0.391765822256597	10.9353844332196	7.80743656888352e-28	7.64571853275337e-24
chr7	155093401	155093960	+	intron	6	INSIG1	8931	uc003wly.3,uc003wlz.3,uc011kvu.2	INSIG1	3638	U12	233	101	70	166	81	132	181	103	32	37	22	91	171	16	174	60	310	144	96	140	144	133	245	159	379	308	458	458	373	386	1045	372	213.125	2.28610503849077	0.539328338514118	4.23880014313567	2.24717597761813e-05	0.00297382361153388
chr7	156516873	156518128	-	intron	6	LMBR1	8943	uc003wmv.4,uc003wmw.4,uc003wmx.4,uc010lqn.3,uc011kvx.2	LMBR1	64327	U2	15	8	6	51	27	23	29	6	0	0	2	5	4	7	5	10	147	120	100	74	106	85	104	66	155	91	57	181	71	107	154	97	59.78125	2.50893965845705	0.575219506687247	4.36170823362079	1.29050891031439e-05	0.00194029401599602
chr7	156518220	156518457	-	intron	8	LMBR1	8943	uc003wmv.4,uc003wmw.4,uc003wmx.4,uc010lqn.3,uc011kvx.2	LMBR1	64327	U2	58	35	21	52	48	19	87	31	0	4	1	8	5	5	2	7	98	96	81	60	52	72	64	42	155	93	57	162	68	106	137	100	57.0625	4.09129627110324	0.495788238561728	8.25210433182523	1.55629460330682e-16	3.26583975947927e-13
chr7	156518532	156520623	-	intron	10	LMBR1	8943	uc003wmv.4,uc003wmw.4,uc003wmx.4,uc010lqn.3,uc011kvx.2	LMBR1	64327	U2	89	43	58	106	78	41	97	20	12	9	7	44	16	21	30	50	112	94	73	52	48	69	66	31	139	84	52	145	70	92	124	96	64.625	2.05038523637297	0.497440683561918	4.12186880592719	3.75811217814125e-05	0.00447358486372531
chr7	156932033	156956503	+	intron	2	UBE3C	8947	uc003wnf.2,uc003wng.2,uc010lqs.3,uc003wni.4	UBE3C	9690	U2	33	47	130	67	37	104	92	51	19	28	23	32	25	18	40	15	90	80	77	73	58	65	59	32	86	99	64	94	89	68	65	68	60.25	1.73336617511052	0.375895868209362	4.61129350361758	4.00171051153122e-06	0.000747866745763811
chr7	158496394	158497414	-	intron	64	NCAPG2	8951	uc011kwc.1,uc010lqu.1,uc003wnv.1,uc003wnw.1,uc003wnx.1,uc011kwd.1,uc011kwe.1	NCAPG2	54892	U2	17	19	27	18	8	87	18	11	5	7	10	3	4	3	6	7	67	57	44	28	43	53	62	44	69	58	57	34	31	62	46	40	32.65625	2.18399687919427	0.525957860651674	4.15241798361611	3.28980674651228e-05	0.00404731643564011
chr8	19701750	19703214	+	intron	30	INTS10	9080	uc003wzj.3,uc022asn.1	INTS10	55174	U2	250	575	767	579	362	892	413	368	211	233	127	271	154	105	55	183	132	297	326	185	183	296	174	176	423	400	179	275	220	191	115	216	291.65625	1.84199921268281	0.423404013176528	4.35045288981433	1.35856642032093e-05	0.00201271629145953
chr8	21777300	21778924	+	intron	2	NA	9089	uc003xaa.4,uc010ltj.1	XPO7	23039	U2	15	32	53	32	9	31	34	14	7	11	7	7	10	6	8	8	22	23	21	16	9	16	29	14	47	35	21	24	27	24	19	17	20.25	2.29400747867106	0.46394564951891	4.94456081450454	7.63157157443758e-07	0.000187776288657263
chr8	21846595	21847854	+	intron	34	XPO7	9089	uc003xaa.4,uc010ltj.1	XPO7	23039	U12	1219	707	790	485	332	894	1216	608	162	71	128	26	92	52	29	39	422	780	576	310	287	598	572	281	1259	574	393	418	427	303	376	357	461.96875	3.48570615741146	0.493694979961199	7.06044480680239	1.6597045983537e-12	1.66985607921897e-09
chr8	25246749	25247721	*	intron	84	DOCK5	9131	uc003xef.3,uc010luf.1,uc003xeg.3,uc003xeh.1,uc003xei.3,uc003xej.3,uc003xek.3,uc003xel.1,uc003xep.1,uc003xeq.1,uc011lae.1,uc003xer.1,uc003xeu.3,uc011laf.2,uc022atb.1,uc003xem.4,uc003xen.5,uc011lad.2,uc003xeo.3,uc010lug.2,uc003xes.2,uc003xet.2	CDCA2,CR936829,DKFZp451J181,DOCK5,EBF2,GNRH1,KCTD9,PPP2R2A	80005,5520,NA,157313,2796,54793,64641	U12	426	104	131	309	90	203	287	189	23	12	9	49	62	3	25	21	221	89	84	185	78	147	175	73	173	99	74	209	223	71	214	187	132.65625	3.34040912983227	0.562374048769893	5.93983512777467	2.85308866615668e-09	1.51299188966698e-06
chr8	26217798	26218489	*	intron	214	PPP2R2A	9131	uc003xef.3,uc010luf.1,uc003xeg.3,uc003xeh.1,uc003xei.3,uc003xej.3,uc003xek.3,uc003xel.1,uc003xep.1,uc003xeq.1,uc011lae.1,uc003xer.1,uc003xeu.3,uc011laf.2,uc022atb.1,uc003xem.4,uc003xen.5,uc011lad.2,uc003xeo.3,uc010lug.2,uc003xes.2,uc003xet.2	CDCA2,CR936829,DKFZp451J181,DOCK5,EBF2,GNRH1,KCTD9,PPP2R2A	80005,5520,NA,157313,2796,54793,64641	U2	59	21	24	89	29	32	116	46	7	4	34	7	6	7	9	11	549	256	185	319	367	278	410	390	279	163	433	357	218	543	561	247	189.25	2.31546123655327	0.527551453327704	4.3890718563047	1.13835454521031e-05	0.0017546307891876
chr8	26218668	26220199	*	intron	216	PPP2R2A	9131	uc003xef.3,uc010luf.1,uc003xeg.3,uc003xeh.1,uc003xei.3,uc003xej.3,uc003xek.3,uc003xel.1,uc003xep.1,uc003xeq.1,uc011lae.1,uc003xer.1,uc003xeu.3,uc011laf.2,uc022atb.1,uc003xem.4,uc003xen.5,uc011lad.2,uc003xeo.3,uc010lug.2,uc003xes.2,uc003xet.2	CDCA2,CR936829,DKFZp451J181,DOCK5,EBF2,GNRH1,KCTD9,PPP2R2A	80005,5520,NA,157313,2796,54793,64641	U12	352	163	256	376	221	282	613	309	69	23	87	49	68	27	24	63	613	300	215	399	441	341	454	441	321	186	516	413	244	609	625	305	293.90625	2.6559326370819	0.422035553676837	6.29314903434797	3.11089394851833e-10	2.04003814633796e-07
chr8	26372196	26435339	+	intron	2	NA	9135	uc003xfa.3,uc011lag.2,uc003xfb.2,uc011lah.2	DPYSL2	1808	U2	31	53	188	68	22	159	49	45	25	17	13	24	12	4	12	15	3	22	12	6	7	19	4	4	35	28	8	17	9	2	6	6	28.90625	2.86133326377571	0.706155414218514	4.05198799890571	5.0784270643621e-05	0.00560922186738576
chr8	27183199	27255064	+	intron	12	PTK2B	9140	uc003xfn.2,uc022ate.1,uc003xfp.2,uc003xfq.2,uc010luq.1,uc003xfr.1,uc003xfs.1	PTK2B	2185	U2	441	401	845	796	278	602	1066	874	274	177	171	437	411	368	250	276	749	652	638	615	474	485	758	358	1051	633	447	1054	535	786	640	650	568.5	1.45910074338897	0.361137372374539	4.04029284976833	5.3384499624561e-05	0.00581766462869744
chr8	28749308	28821327	*	intron	6	HMBOX1	9157	uc010lvd.3,uc003xhd.4,uc010lve.3,uc003xhe.3,uc011lay.2,uc003xhf.3,uc003xhg.3,uc022atj.1	5S_rRNA,HMBOX1	79618,NA	U2	40	33	98	47	22	106	87	47	20	21	23	27	25	19	35	20	17	18	15	19	16	15	17	14	22	23	9	37	23	20	30	14	30.59375	1.77934500499553	0.427845510013421	4.15884931207929	3.19854809818782e-05	0.00395825042786102
chr8	30034731	30036923	*	intron	38	DCTN6	9166	uc003xhw.4,uc003xhx.2,uc003xhy.3,uc022atm.1,uc003xhs.3,uc003xhv.3,uc010lvg.3	DCTN6,LEPROTL1,MBOAT4,MIR548O2,TMEM66	23484,10671,100616190,51669,619373	U12	1058	380	682	1033	818	727	1517	803	159	107	224	131	203	134	154	212	357	200	133	210	305	144	364	283	238	148	403	126	152	347	284	151	380.84375	2.2957898664972	0.389335850556268	5.89668242268742	3.70882690903908e-09	1.91831236320239e-06
chr8	30036972	30038003	*	intron	40	DCTN6	9166	uc003xhw.4,uc003xhx.2,uc003xhy.3,uc022atm.1,uc003xhs.3,uc003xhv.3,uc010lvg.3	DCTN6,LEPROTL1,MBOAT4,MIR548O2,TMEM66	23484,10671,100616190,51669,619373	U2	288	97	143	364	266	230	316	196	40	41	68	37	49	66	35	53	408	218	159	251	355	168	410	288	235	167	422	133	157	340	287	164	201.59375	2.04354149768164	0.39206436175192	5.21226027418094	1.86553559795777e-07	5.59253307328187e-05
chr8	30569606	30585046	-	intron	24	GSR	9169	uc003xih.2,uc022ato.1,uc022atp.1,uc022atq.1	GSR	2936	U2	27	50	109	93	31	98	71	47	25	21	12	27	17	21	26	30	167	199	149	111	119	102	127	96	338	175	105	261	136	150	135	152	100.84375	1.99553338346978	0.401463543112113	4.97064656979949	6.67299937050335e-07	0.000166703553831862
chr8	41348485	41355027	+	intron	4	GOLGA7	9221	uc003xnu.3,uc022auf.1,uc003xnw.3	GOLGA7	51125	U2	49	38	94	174	58	71	118	53	21	33	11	35	40	38	43	63	432	508	441	350	412	438	325	313	759	450	334	644	402	356	561	520	255.75	1.52833809458664	0.392735190060145	3.89152317711225	9.96168710747002e-05	0.00933228382830098
chr8	41363532	41364572	+	intron	8	GOLGA7	9221	uc003xnu.3,uc022auf.1,uc003xnw.3	GOLGA7	51125	U2	545	323	416	556	509	453	663	607	100	84	145	104	156	69	77	335	328	380	318	276	305	342	241	271	593	362	253	511	368	280	440	454	339.5	2.33419610969121	0.352562847674544	6.62065253071119	3.57616689443253e-11	2.85496675882542e-08
chr8	68346476	68395516	-	intron	6	NA	9340	uc003xxq.4,uc003xxr.4,uc003xxs.2,uc011ley.2	CPA6,DQ584699	57094,NA	U2	192	187	270	329	292	303	240	245	375	310	162	351	406	251	195	382	3	5	2	0	1	1	3	0	0	0	0	0	0	0	0	0	140.78125	-3.59047745728296	0.873776203967492	-4.10914996423562	3.97118143782361e-05	0.00465553675136651
chr8	74204641	74204923	-	intron	10	RPL7	9360	uc003xzg.3	RPL7	6129	U2	15	17	35	29	14	22	13	10	30	84	56	27	29	20	91	43	623	617	614	502	524	549	1064	665	550	600	306	672	486	530	256	153	288.9375	-1.83150542700156	0.448642455998333	-4.08232748041209	4.45869084236541e-05	0.00510086038868833
chr8	87355544	87381167	*	intron	10	NA	9414	uc003ydt.3,uc010mai.3,uc003yds.3,uc022axj.1	BC038731,Mir_147,WWP1	11059,NA	U2	28	34	96	36	19	125	73	24	13	14	11	11	12	11	17	9	32	23	27	14	24	33	33	19	24	40	20	29	31	19	13	18	29.125	2.07059398298771	0.48829402326398	4.24046554808703	2.23056670635814e-05	0.00295450527679952
chr8	94717239	94720238	+	intron	8	FAM92A1	9441	uc003yfu.1,uc022ayc.1,uc022ayd.1,uc003yfw.4,uc003yfx.4,uc010mar.3	FAM92A1	137392	U12	63	53	103	67	86	187	179	37	18	24	6	17	13	1	11	6	12	9	14	8	11	18	26	7	15	25	3	9	8	4	5	3	32.75	2.46876879568357	0.634654978378371	3.88993843866411	0.000100269655504369	0.00937000500591717
chr8	95888514	95888673	*	intron	54	INTS8	9453	uc003yha.2,uc003yhb.4,uc011lgq.3,uc011lgr.3,uc010mba.3,uc003yhc.3,uc003yhd.2	CCNE2,INTS8	55656,9134	U12	17	19	31	20	14	22	27	25	8	4	18	5	11	7	1	11	138	224	206	138	140	237	105	105	329	221	156	263	157	132	187	123	96.90625	1.70704608432111	0.419368645263403	4.07051434007166	4.69094532980468e-05	0.00529237352020737
chr8	101164145	101165521	+	intron	6	POLR2K	9482	uc003yjf.3	POLR2K	5440	U12	312	556	485	768	511	756	603	314	98	111	146	220	171	78	235	122	333	635	412	376	355	382	375	246	736	579	478	716	420	401	530	474	404.1875	2.34293408309567	0.330352412782615	7.09222633902001	1.31971434088716e-12	1.36518872306998e-09
chr8	101964358	101965077	-	intron	18	NA	9489	uc011lhe.1,uc003yjv.2,uc011lhf.1,uc003yjw.2,uc010mbq.2,uc011lhg.1,uc010mbr.2,uc003yjx.2,uc003yjz.1	AX746867,YWHAZ	7534,NA	U2	52	130	190	235	59	189	96	61	52	40	17	63	38	8	37	39	259	381	195	401	351	168	290	234	538	307	253	474	246	295	350	394	201.3125	2.10942066009274	0.454193368350108	4.64432289655697	3.41193585391385e-06	0.000651741863964847
chr8	120801145	120801831	-	intron	28	TAF2	9548	uc003you.3	TAF2	6873	U12	91	41	46	54	41	59	90	80	2	0	2	1	5	2	5	1	142	103	75	94	108	120	112	124	128	94	76	123	128	117	131	56	70.34375	4.75994231577723	0.464933229187294	10.2379051807022	1.34108566540856e-24	8.9543680294936e-21
chr8	121473496	121475926	*	intron	30	MTBP	9552	uc003ypb.2,uc011lie.2,uc003ypc.2,uc003ypa.3,uc010mdf.3	MRPL13,MTBP	27085,28998	U2	69	69	82	81	36	116	137	63	1	6	14	7	9	1	3	1	33	56	38	29	18	56	51	25	43	39	36	35	28	36	28	15	39.40625	3.72360099649932	0.495371844468445	7.5167796435724	5.61419229846956e-14	7.5606139977657e-11
chr8	124035020	124035952	-	intron	6	DERL1	9557	uc003ypl.3,uc003ypm.3,uc011lif.2,uc003ypn.3	DERL1	79139	U2	355	137	314	536	279	344	465	220	65	60	117	150	125	100	61	142	759	477	428	759	780	457	873	591	632	582	782	942	453	952	558	784	446.21875	1.84218600188597	0.35316417016542	5.21623130971382	1.82600129137672e-07	5.5151761922817e-05
chr8	124035980	124037225	-	intron	8	DERL1	9557	uc003ypl.3,uc003ypm.3,uc011lif.2,uc003ypn.3	DERL1	79139	U12	719	338	651	1096	660	788	1019	546	121	304	257	554	309	203	160	350	625	362	340	590	598	362	711	444	544	487	684	803	378	860	472	658	531.03125	1.64238759255486	0.371295404402847	4.42339865530063	9.71602190136827e-06	0.00154293578935966
chr8	124392918	124408422	-	intron	56	ATAD2	9563	uc011lii.2,uc003yqh.4,uc003yqi.4,uc003yqj.3,uc022ban.1,uc003yqk.3,uc003yql.3,uc003yqm.1,uc022bao.1	ATAD2,DQ573774,DQ587954,DQ594696,DQ599993,Mir_548	29028,NA	U2	43	72	407	211	41	629	100	42	28	42	24	40	44	27	49	28	85	77	61	83	90	61	108	73	82	90	98	53	63	157	61	74	98.21875	2.54156761942714	0.588507834209304	4.31866403756866	1.56976526518239e-05	0.00224963443022865
chr8	131128992	131129125	-	intron	20	ASAP1	9612	uc003ysz.2,uc003yta.2,uc011liw.2,uc022bbn.1,uc003ytc.2	ASAP1,ASAP1-IT1,LOC100507117	50807,100507117,29065	U2	0	0	0	0	0	0	0	0	10	0	0	20	20	0	15	25	437	610	643	712	428	773	539	261	674	641	384	902	604	431	845	654	300.875	-5.71266467629899	0.959997459090611	-5.95070812136367	2.66984837063538e-09	1.43132130185308e-06
chr8	134087376	134107287	*	intron	102	NA	9623	uc003ytw.3,uc010mdw.3,uc003ytx.1,uc011ljb.2,uc010mdx.2,uc011ljc.2,uc011ljd.2,uc003ytz.3,uc011lje.2,uc011ljf.2,uc011ljg.2,uc010mdy.1,uc010mdz.1,uc010mea.2	SLA,TG	7038,6503	U2	156	132	477	222	105	87	243	220	19	16	22	21	51	5	18	22	405	219	107	286	291	96	373	394	275	76	264	334	179	258	253	334	186.25	3.10032521966261	0.516075472816158	6.00750352025941	1.88401717419917e-09	1.04040952920917e-06
chr8	134558170	134583935	-	intron	16	ST3GAL1	9626	uc003yuk.2,uc003yum.2	ST3GAL1	6482	U2	1272	684	1577	1530	696	1009	1525	1769	345	511	497	260	644	674	551	708	174	112	94	105	117	108	168	164	142	156	99	126	135	116	190	128	512.0625	1.33151226948972	0.317908229121218	4.18835420891862	2.80984726285333e-05	0.00355816287915789
chr8	140744446	140898122	-	intron	4	TRAPPC9	9639	uc003yvj.2,uc003yvh.2,uc010mel.1,uc003yvi.1,uc003yvk.1	AX748239,TRAPPC9	83696,NA	U2	372	208	354	576	210	350	461	249	85	69	134	251	156	121	208	156	23	41	55	46	25	38	39	15	88	74	49	96	41	41	52	54	148.03125	2.04803090668342	0.399889446870935	5.12149275933362	3.03126381007613e-07	8.31115585187337e-05
chr8	140898214	140922390	-	intron	6	TRAPPC9	9639	uc003yvj.2,uc003yvh.2,uc010mel.1,uc003yvi.1,uc003yvk.1	AX748239,TRAPPC9	83696,NA	U12	463	124	208	596	222	194	426	318	32	50	127	102	107	215	147	173	22	89	81	72	54	62	49	26	146	110	66	134	78	51	73	85	146.9375	2.12800970577486	0.490000066044782	4.34287636520519	1.40629282574382e-05	0.00206781353405393
chr8	141595411	141645583	-	intron	36	AGO2	9642	uc003yvn.3,uc010men.3,uc010meo.3	AGO2	27161	U2	260	362	560	541	225	563	625	444	131	196	169	176	370	109	288	192	82	73	52	48	76	47	94	72	73	100	113	80	112	64	171	77	204.53125	1.67244843273395	0.36535996242483	4.57753614171132	4.70484522621308e-06	0.000858520285483376
chr8	144698894	144699597	-	intron	18	TSTA3	9684	uc003yza.2,uc003yzb.2,uc011lko.1	TSTA3	7264	U2	6	9	12	6	3	7	4	7	11	143	11	5	100	3	4	39	247	499	585	295	259	267	408	281	334	515	194	287	399	109	191	177	169.28125	-2.91385928781343	0.744895285081361	-3.91177034701617	9.16220165516107e-05	0.00883692244078513
chr8	145025045	145027893	-	intron	74	NA	9694	uc003zab.1,uc003zac.1,uc003zad.2,uc003zae.1,uc003zaf.1,uc003zag.1,uc003zah.2,uc003zaj.2,uc022bcl.1	MIR661,PLEC	5339,724031	U2	65	65	128	173	48	48	50	82	48	44	13	59	50	22	27	20	5	2	5	8	4	4	0	5	26	14	2	11	10	7	4	9	33.0625	2.55012054677645	0.605695184931981	4.2102374432163	2.55102436032728e-05	0.003296263144073
chr8	145139779	145139945	+	intron	14	GPAA1	9700	uc003zav.1,uc003zaw.1,uc003zax.3	GPAA1	8733	U2	230	302	307	272	180	254	229	94	106	101	119	93	108	84	142	107	184	406	483	339	283	354	308	225	1275	932	547	866	531	537	383	872	351.65625	2.32178780041323	0.339493161786234	6.83898252382229	7.9757613513312e-12	7.27691622472729e-09
chr8	145140042	145140191	+	intron	16	GPAA1	9700	uc003zav.1,uc003zaw.1,uc003zax.3	GPAA1	8733	U2	198	229	275	244	163	247	205	121	175	146	124	124	101	77	150	145	220	431	486	331	279	338	304	240	1200	935	537	839	494	536	373	849	347.375	1.82312791231689	0.322728884575127	5.64910052819425	1.61289520431599e-08	6.67388775345321e-06
chr8	145203616	145215872	+	intron	4	NA	9706	uc003zbg.2,uc003zbh.4,uc003zbi.4,uc011lla.1,uc003zbk.4,uc010mft.3,uc031tcr.1,uc003zbl.4	MROH1	727957	U2	25	33	71	35	11	98	48	8	10	6	6	15	14	9	10	14	25	30	31	22	19	29	24	12	46	45	19	47	20	25	17	25	26.53125	2.31540045525657	0.540409659673154	4.28452825335682	1.83127337244729e-05	0.00252109877693439
chr8	145298846	145299124	+	intron	60	MROH1	9706	uc003zbg.2,uc003zbh.4,uc003zbi.4,uc011lla.1,uc003zbk.4,uc010mft.3,uc031tcr.1,uc003zbl.4	MROH1	727957	U12	12	11	9	11	2	10	10	9	1	1	0	1	0	0	0	0	114	126	173	141	112	134	130	74	264	198	121	287	140	142	149	112	77.9375	5.06312431493395	0.812613221599228	6.23066937671736	4.64446374153205e-10	2.95341650383059e-07
chr8	145467899	145468177	+	intron	20	HEATR7A	9709	uc003zbp.3,uc022bcm.1	HEATR7A	NA	U12	6	13	10	16	2	15	12	11	2	1	0	1	0	0	0	0	100	219	304	265	188	259	239	134	444	372	222	464	233	285	217	211	132.65625	4.92868112337543	0.829449335208096	5.94211233183869	2.81372489545123e-09	1.49752351836057e-06
chr8	146017300	146017349	-	intron	8	NA	9729	uc003zeb.3,uc003zec.3,uc011lll.1	DL491750,RPL8	6132,NA	U2	8	13	6	5	4	9	16	8	16	781	515	622	18	10	16	18	6806	5650	7878	4865	4557	4527	9584	5545	7419	9908	6895	7410	5031	6143	6849	5198	3322.8125	-4.70366302422203	0.848781222958415	-5.54166715402525	2.99605388647218e-08	1.15815616722515e-05
chr9	4834266	4839768	+	intron	10	NA	9758	uc003zis.2,uc010mhl.1,uc003ziu.1,uc003ziv.1	AK021739,MIR101-2,RCL1	10171,406894,NA	U2	1810	945	2553	1877	1102	2774	4156	1603	79	184	197	133	219	131	59	81	116	139	139	95	105	122	228	156	93	183	189	120	172	174	170	110	631.6875	4.09576726791389	0.401047391845519	10.2126764846075	1.7399779471908e-24	1.06496075248624e-20
chr9	4839860	4841201	+	intron	12	RCL1	9758	uc003zis.2,uc010mhl.1,uc003ziu.1,uc003ziv.1	AK021739,MIR101-2,RCL1	10171,406894,NA	U2	534	309	784	605	304	915	1264	410	27	57	61	37	66	41	20	19	90	76	110	77	67	115	173	103	49	112	103	66	83	85	82	44	215.25	3.5876278252813	0.426924018230786	8.4034340352852	4.33608421671544e-17	9.79908336686126e-14
chr9	5029907	5044402	*	intron	10	JAK2	9759	uc010mhm.3,uc003ziw.3,uc022bdb.1	JAK2,TRNA_Gln	3717,NA	U2	417	254	482	556	258	588	502	320	151	135	219	162	168	207	164	169	240	279	279	248	185	267	165	85	296	236	122	430	249	129	228	186	261.75	1.39826486795949	0.351542440196772	3.97751368846625	6.96396150516648e-05	0.00714854785030342
chr9	26928219	26928305	*	intron	22	PLAA	9844	uc010mja.3,uc010mjb.3,uc003zqf.4,uc003zqg.4,uc003zqd.3,uc003zqe.2,uc003zqh.3	IFT74,LRRC19,PLAA	80173,9373,64922	U2	1	0	0	0	0	0	0	2	1	0	16	3	2	18	1	17	376	347	229	465	400	346	450	345	205	365	329	538	362	401	257	402	183.6875	-4.26776124044101	0.907568337527717	-4.70241310099767	2.57104654893004e-06	0.000517317089994602
chr9	26947469	26956370	*	intron	28	NA	9844	uc010mja.3,uc010mjb.3,uc003zqf.4,uc003zqg.4,uc003zqd.3,uc003zqe.2,uc003zqh.3	IFT74,LRRC19,PLAA	80173,9373,64922	U2	18	45	85	18	17	89	61	21	18	11	16	16	16	11	9	5	96	61	58	95	63	71	96	50	61	80	84	109	73	89	68	113	53.84375	1.99362053275277	0.457801375766784	4.35477182525632	1.33205594795496e-05	0.00199053605659153
chr9	26956515	26961946	*	intron	30	IFT74	9844	uc010mja.3,uc010mjb.3,uc003zqf.4,uc003zqg.4,uc003zqd.3,uc003zqe.2,uc003zqh.3	IFT74,LRRC19,PLAA	80173,9373,64922	U2	2	1	21	4	1	43	8	6	1	2	2	0	0	0	1	0	34	36	27	21	26	31	26	12	49	46	32	29	30	15	36	23	17.65625	4.12895699225485	0.91039495804391	4.53534694560084	5.7508870247576e-06	0.00101290773108839
chr9	27060650	27062615	*	intron	78	IFT74	9844	uc010mja.3,uc010mjb.3,uc003zqf.4,uc003zqg.4,uc003zqd.3,uc003zqe.2,uc003zqh.3	IFT74,LRRC19,PLAA	80173,9373,64922	U12	24	70	67	35	36	83	71	15	21	24	7	13	17	3	23	9	16	34	38	28	14	37	27	11	66	53	31	41	26	32	59	17	32.75	2.44190871488411	0.529495310089824	4.61176646582547	3.99261414363299e-06	0.000747117285860741
chr9	33472119	33472203	-	intron	48	NOL6	9870	uc003zsy.3,uc003zsz.3,uc003zta.3,uc010mjv.3,uc011lob.2,uc003ztb.1	NOL6	65083	U2	0	0	0	0	0	0	0	0	0	0	7	8	5	6	0	0	95	121	122	137	138	106	168	139	145	137	135	193	118	139	108	99	66.4375	-4.07716699489484	0.834182643929649	-4.88761906587773	1.02062770240246e-06	0.000242202043762528
chr9	34017188	34048822	-	intron	58	UBAP2	9882	uc003ztn.1,uc003zto.1,uc003ztp.2,uc011loc.1,uc011lod.1,uc011loe.1,uc003ztq.1,uc011lof.1,uc011log.1,uc003ztr.2,uc031tdn.1,uc003zts.3,uc010mjz.3,uc031tdo.1	SNORD121A,SNORD121B,UBAP2	55833,101340252,100113379	U2	45	39	154	71	28	251	69	46	21	45	23	35	30	19	19	36	46	63	50	31	43	55	49	35	60	71	57	56	59	65	67	36	55.4375	1.96491472598999	0.471877745751487	4.16403346773807	3.12674252102452e-05	0.00388904817223417
chr9	34107564	34125020	-	intron	14	DCAF12	9883	uc003ztt.2	DCAF12	25853	U2	345	265	348	597	262	569	635	190	182	146	223	108	138	298	136	236	436	714	565	502	239	428	398	317	1580	887	576	383	676	368	663	348	429.9375	1.73699618561515	0.427637111670631	4.06184622010308	4.86861457203011e-05	0.00545927786510854
chr9	34319622	34329103	*	intron	48	KIF24	9889	uc010mka.2,uc003ztx.3,uc003zty.3,uc011loi.2,uc011loj.2,uc022bfy.1,uc022bfz.1,uc003ztz.3,uc010mkb.3,uc003zua.4	KIF24,UBAP1	51271,347240	U2	20	44	47	22	20	74	65	37	22	11	18	4	11	13	18	15	3	4	8	4	1	6	6	2	9	5	5	9	9	5	8	6	16.59375	2.27448018529477	0.554678591634064	4.10053717522112	4.12192210554415e-05	0.00480159796867325
chr9	34613869	34614038	-	intron	2	DCTN3	9898	uc003zuw.1,uc003zux.1	DCTN3	11258	U12	659	542	595	678	509	514	758	580	57	111	121	76	121	59	80	118	333	663	504	418	442	412	410	420	757	763	684	738	609	627	601	654	456.65625	3.29503241982979	0.228363730170123	14.4288780769832	3.40576037900765e-47	2.50141179676785e-42
chr9	35111572	35115667	-	intron	16	NA	9915	uc003zwl.3,uc003zwm.3,uc003zwn.3,uc003zwo.3,uc003zwp.1,uc010mkk.1,uc022bgj.1	FAM214B	80256,NA	U2	375	314	728	805	304	464	392	277	97	89	84	130	110	97	223	152	284	136	111	174	169	116	264	236	220	183	255	280	131	177	325	209	247.21875	2.15421896263058	0.371472633601657	5.79913233915537	6.66589129250816e-09	3.18948784895896e-06
chr9	35749406	35749707	*	intron	156	NA	9924	uc003zxv.3,uc010mla.3,uc011lpf.2,uc022bgn.1,uc003zxt.2,uc003zxu.4,uc003zxw.3,uc011lpd.2,uc003zxx.1,uc011lpb.1,uc011lpc.1,uc003zxy.1,uc003zyb.2	CREB3,DQ589555,GBA2,MSMP,RGP1,TLN1	10488,9827,NA,7094,57704,692094	U2	1	3	14	4	1	1	3	6	1	0	0	0	0	0	0	1	19	17	27	22	20	22	33	26	24	22	12	31	14	18	25	19	12.0625	3.59290142749604	0.887455251308884	4.04854376848519	5.15372971622211e-05	0.00567927096177806
chr9	35749984	35750239	*	intron	158	NA	9924	uc003zxv.3,uc010mla.3,uc011lpf.2,uc022bgn.1,uc003zxt.2,uc003zxu.4,uc003zxw.3,uc011lpd.2,uc003zxx.1,uc011lpb.1,uc011lpc.1,uc003zxy.1,uc003zyb.2	CREB3,DQ589555,GBA2,MSMP,RGP1,TLN1	10488,9827,NA,7094,57704,692094	U2	1	7	13	7	9	5	7	2	0	0	1	0	0	3	1	2	33	36	53	38	43	55	64	51	70	59	30	63	42	41	48	50	26.0625	2.97667261701118	0.678603710301693	4.3864667578782	1.15206762334254e-05	0.00177204889419534
chr9	40789481	40792004	-	intron	12	ZNF658	9971	uc010mmm.2,uc004abs.2,uc010mmn.1	ZNF658	26149	U2	36	157	183	243	43	58	62	84	12	17	7	22	11	6	11	7	7	6	5	5	3	5	8	6	9	7	5	8	1	4	8	2	32.75	3.18664210885125	0.615653636670005	5.17603067544181	2.26656207308607e-07	6.60599409924271e-05
chr9	70490178	70496973	-	intron	42	NA	10062	uc004afz.4,uc004afy.4,uc004aga.4,uc004agb.4,uc004agc.4,uc011lrm.2,uc011lrn.2,uc010moe.1,uc004agd.1,uc004age.2	CBWD3	445571	U2	8	26	186	84	36	63	33	27	21	8	3	12	7	1	7	3	195	262	201	163	175	215	205	116	270	220	190	289	171	142	186	130	114.21875	2.96152196438655	0.591057362961232	5.01054914458582	5.42749353843605e-07	0.000139381260199561
chr9	72929753	72930361	+	intron	24	SMC5	10079	uc004ahr.2,uc004ahs.1,uc011lry.1	AX748336,SMC5	23137,NA	U2	0	1	0	1	0	0	0	0	7	10	6	0	2	0	7	8	142	172	196	133	160	192	153	117	194	223	97	216	207	176	131	109	83.125	-3.94624672460889	0.831785650045728	-4.74430729165855	2.09221043809804e-06	0.000442102398151371
chr9	75568234	75695282	-	intron	26	NA	10091	uc011lsg.2,uc004ajd.3,uc011lsh.2	ALDH1A1	216	U2	15	2	74	17	4	9	23	26	4	3	0	3	2	2	8	4	28	71	59	23	44	76	53	31	86	163	96	64	64	23	115	32	38.25	3.44890960030489	0.716985107057803	4.8102946161012	1.50707991168524e-06	0.000335626399562782
chr9	77698067	77702923	-	intron	18	NMRK1	10098	uc004ajr.4,uc004ajs.4,uc004ajt.4	NMRK1	54981	U2	194	250	196	215	214	146	268	304	97	137	133	112	130	133	114	168	57	97	55	49	81	67	62	36	96	84	52	133	82	50	63	110	124.53125	1.21406106472089	0.296604430690272	4.09319935611032	4.25461619574967e-05	0.00492881180474965
chr9	77703652	77732419	+	intron	2	OSTF1	10099	uc004ajv.4,uc004ajx.4	OSTF1	26578	U2	365	397	634	802	224	537	402	272	134	76	50	217	121	65	155	82	626	709	537	345	232	444	166	125	1129	525	151	956	472	115	788	402	382.96875	2.52437954648439	0.559158137814719	4.5146075425998	6.34341263445811e-06	0.00110272533977924
chr9	80537262	80646015	-	intron	14	GNAQ	10109	uc004akv.2,uc011lso.2,uc004akw.3	GNAQ	NA,2776	U2	2538	700	1573	1915	1420	1547	2452	1942	280	496	1002	625	457	1128	505	1057	457	292	295	418	302	274	436	180	454	388	264	464	276	311	466	536	795.3125	1.59510385146485	0.378639458935179	4.21272483314511	2.52308362482964e-05	0.00327695245713616
chr9	95078421	95080899	*	intron	22	NOL8	10217	uc004arz.3,uc010mqx.3,uc004asj.3,uc004asm.3,uc004asn.1,uc010mqw.4,uc022bjw.1,uc022bjx.1,uc004arx.3,uc022bjy.1,uc004asa.3,uc004asb.3,uc011ltx.2,uc004asd.4,uc004ase.2,uc010mqy.2,uc004asf.4,uc010mqz.2,uc004asg.3,uc011lty.2,uc004asi.3,uc011ltz.1,uc022bjz.1,uc004ask.1,uc004asl.1	ASPN,AX746834,CENPP,ECM2,IPPK,LOC100128361,MIR4670,NOL8,OGN,OMD	401541,100128361,NA,55035,4969,4958,54829,1842,100616351,64768	U12	147	118	218	183	135	286	257	163	28	41	64	25	52	30	20	25	78	111	120	92	81	121	123	100	165	131	125	130	108	85	122	58	110.6875	2.56439631984526	0.336486882643848	7.62108852415363	2.51545352535071e-14	3.62257367352296e-11
chr9	96339154	96392251	+	intron	2	PHF2	10228	uc004aub.3,uc011lug.1,uc004auc.3	PHF2	5253	U2	52	66	134	121	41	176	154	87	46	51	50	28	59	28	35	30	69	70	58	96	67	51	87	53	103	98	44	85	83	93	91	97	75.09375	1.67844083268937	0.370202238439337	4.53384841692254	5.79186016417541e-06	0.00101890265280984
chr9	97382774	97401422	-	intron	12	FBP1	10240	uc004auw.4,uc010mrl.3	FBP1	2203	U2	47	72	56	92	50	59	80	168	24	28	14	35	44	9	68	25	197	180	115	120	172	91	77	286	367	443	252	138	200	180	408	105	131.3125	2.09459514364371	0.497705863090387	4.2085000378292	2.5707148637898e-05	0.00330955318568515
chr9	100396198	100403075	*	intron	40	NCBP1	10270	uc004axl.2,uc004axk.2,uc004axq.3,uc004axn.3,uc004axo.3,uc004axp.1	NCBP1,TMOD1,TSTD2	7111,4686,158427	U2	39	65	96	68	26	119	40	39	17	25	16	33	26	22	15	10	39	48	32	37	30	37	30	32	62	56	23	63	26	29	47	18	39.53125	1.76999395557769	0.439004774146973	4.03183304559033	5.53434983490496e-05	0.00599968450404941
chr9	100416191	100417161	*	intron	60	NCBP1	10270	uc004axl.2,uc004axk.2,uc004axq.3,uc004axn.3,uc004axo.3,uc004axp.1	NCBP1,TMOD1,TSTD2	7111,4686,158427	U12	206	157	201	335	196	260	338	195	34	59	55	94	75	38	20	44	92	190	114	105	101	125	125	80	204	180	103	199	126	114	145	93	137.59375	2.49252541572237	0.354692721665201	7.02728097723726	2.10597013419529e-12	2.09021804677263e-09
chr9	100417227	100417983	*	intron	62	NCBP1	10270	uc004axl.2,uc004axk.2,uc004axq.3,uc004axn.3,uc004axo.3,uc004axp.1	NCBP1,TMOD1,TSTD2	7111,4686,158427	U2	140	113	171	265	187	202	231	187	11	22	43	78	32	33	7	40	76	169	104	99	94	113	108	77	163	144	94	167	96	84	119	76	110.78125	2.6584799351904	0.41449035860772	6.41385228867633	1.41887691586772e-10	9.78512144612946e-08
chr9	102822455	102861065	-	intron	26	ERP44	10291	uc004bam.3,uc010msy.3	ERP44	23071	U2	573	276	677	1423	250	1787	409	184	99	226	96	315	230	215	168	249	604	492	437	332	348	356	326	229	599	427	333	471	335	364	460	399	427.78125	1.92077779948881	0.4891681760382	3.92662052352893	8.61477341827509e-05	0.00842509927916566
chr9	115095945	115112520	*	intron	74	NA	10358	uc022bmb.1,uc022bma.1,uc004bfu.3,uc010mui.3,uc010muj.3,uc004bfv.3,uc004bfw.3,uc004bfx.3,uc004bfy.3,uc004bfz.3,uc011lwu.2	5S_rRNA,MIR3134,PTBP3,SUSD1	NA,100422990,64420,9991	U2	54	35	128	106	42	150	90	38	11	13	23	14	9	25	25	19	306	110	85	148	103	75	156	113	199	134	115	198	84	162	170	101	95.03125	2.29533652527812	0.46104172429077	4.97858741268826	6.40500150626481e-07	0.000161380769512823
chr9	117143749	117150139	-	intron	46	NA	10385	uc004bin.3,uc004bio.3,uc004bip.3,uc004biq.3,uc004bir.3,uc004bis.3,uc010mve.2,uc004bit.1,uc004biu.1,uc004biv.1,uc004biw.1	AKNA,AX746484	80709,NA	U2	218	323	633	590	385	376	668	370	38	69	24	75	171	40	86	75	160	102	98	138	125	114	127	124	241	134	90	192	200	143	224	150	203.21875	3.09974955139391	0.40254993833981	7.70028574387029	1.35762296751938e-14	2.12154585710452e-11
chr9	123199806	123201676	-	intron	26	CDK5RAP2	10403	uc010mvi.3,uc004bke.3,uc004bkf.4,uc004bkg.4,uc004bkh.2,uc011lxw.3,uc011lxx.3,uc011lxy.3,uc011lxz.3,uc011lya.3,uc004bki.3	CDK5RAP2	55755	U2	1	1	2	0	3	0	2	1	1	5	23	29	2	21	2	4	168	238	250	163	139	253	202	126	278	276	215	270	219	228	204	208	110.4375	-2.81852749433888	0.700076443776637	-4.02602818505652	5.6726892419171e-05	0.00609706085176856
chr9	123629244	123631085	-	intron	18	PHF19	10409	uc004bkr.2,uc011lyf.1,uc004bks.1,uc004bkt.3	PHF19	26147	U2	41	41	145	93	38	50	62	33	28	16	14	40	14	17	33	18	55	45	53	45	33	51	55	40	87	59	51	85	34	66	61	40	48.21875	1.84001972051463	0.417595853620548	4.40622124133104	1.05189526423222e-05	0.00165486934828001
chr9	127626387	127630706	+	intron	2	ARPC5L	10458	uc004boz.1,uc004bpa.4	ARPC5L	NA,81873	U2	12	29	26	17	4	29	29	6	8	13	7	9	10	1	4	10	35	29	35	27	55	26	48	38	58	66	86	60	46	95	39	81	32.4375	2.15154175407708	0.478723941697134	4.49432661848832	6.97904393615205e-06	0.00119269645707013
chr9	127636044	127637253	+	intron	6	ARPC5L	10458	uc004boz.1,uc004bpa.4	ARPC5L	NA,81873	U2	401	146	536	803	436	707	823	305	95	176	161	121	274	43	99	157	362	253	337	458	595	320	554	484	319	442	551	350	394	632	269	613	381.75	1.97051061402816	0.432534138143897	4.55573431147903	5.220288703849e-06	0.000935151059237185
chr9	127951227	127951840	-	intron	14	PPP6C	10461	uc004bpg.4,uc010mwv.3,uc010mww.3,uc011lzr.2	PPP6C	5537	U12	24	16	48	79	17	67	19	25	15	35	14	20	18	17	11	33	0	0	0	0	0	0	0	0	7	4	0	3	0	3	3	2	15	4.75796187313541	0.978590055734321	4.86205826970631	1.16171411746898e-06	0.00027129995525814
chr9	130331356	130341200	-	intron	24	NA	10479	uc004brh.3,uc004bri.3,uc004brj.4	FAM129B	64855	U2	44	36	47	136	32	27	23	32	23	58	14	16	42	18	32	10	18	10	12	11	12	8	9	14	26	44	49	24	27	22	43	19	29.3125	2.25780608501889	0.522103226327403	4.32444384782072	1.52917146583273e-05	0.00220436294534414
chr9	131403219	131418819	*	intron	132	WDR34	10513	uc004bvk.3,uc011mbg.2,uc011mbh.2,uc004bvl.4,uc004bvm.4,uc004bvn.4,uc010mye.1,uc010myf.1,uc004bvo.4,uc004bvq.1,uc011mbi.2	SPTAN1,WDR34	6709,89891	U2	1	5	17	11	2	22	8	3	3	3	2	5	3	1	2	3	81	211	240	102	99	162	180	86	257	351	225	206	201	123	173	241	94.65625	2.26316734579697	0.581802115755746	3.88992629024246	0.000100274675235047	0.00937000500591717
chr9	131447493	131451508	*	intron	4	NA	10514	uc004bvt.4,uc022bol.1,uc004bvu.4,uc011mbj.2,uc004bvv.1	SET,Y16709	6418,NA	U2	24	24	48	32	9	39	37	26	8	8	5	7	7	9	11	7	442	440	415	331	415	355	442	291	513	683	400	402	408	300	386	397	216.28125	2.10286016514269	0.345665965381694	6.08350365885937	1.17584233165463e-09	6.90892030494976e-07
chr9	131480905	131481964	*	intron	36	PKN3	10515	uc004bvw.3,uc010myh.3,uc022bom.1,uc004bvy.3,uc004bvz.3	PKN3,ZDHHC12	29941,84885	U2	23	21	25	39	16	31	50	37	9	6	15	7	12	9	4	25	8	24	58	25	36	51	38	8	39	110	90	71	52	55	35	25	32.9375	2.41956792615633	0.547282442588354	4.42105892290837	9.82183838073217e-06	0.00155805540524934
chr9	131517939	131533859	*	intron	34	ZER1	10516	uc031tfi.1,uc004bwa.2	LOC100506100,ZER1	100506100,10444	U2	249	198	318	401	141	432	391	316	67	98	96	120	179	131	244	94	172	89	115	88	54	110	98	94	181	123	139	133	151	65	171	127	168.28125	1.65981335279557	0.371980127363093	4.46210222186253	8.11594910290919e-06	0.00133952372086926
chr9	132245913	132250938	+	intron	2	NA	10532	uc004bxv.3,uc004bxw.3,uc004bxx.3,uc004bxy.2,uc004bxz.2	LOC100506190	100506190	U2	108	97	168	135	33	145	129	159	15	18	2	9	40	2	38	13	34	17	9	13	25	28	43	20	40	14	23	21	28	8	34	20	46.5	2.82209140867306	0.596102790741839	4.7342361963463	2.19881550448207e-06	0.000458142703404092
chr9	132597877	132612091	+	intron	2	USP20	10541	uc004byr.3,uc004bys.3,uc004byt.2	USP20	10868	U2	314	229	375	311	249	264	318	347	39	70	155	166	148	233	194	240	58	42	49	40	31	42	47	44	65	52	44	128	52	59	86	63	142.3125	1.58822797775827	0.377716598239359	4.2048138343971	2.61297141179617e-05	0.00335513295098754
chr9	132816353	132821313	+	intron	2	NA	10543	uc004bzb.2,uc004bzd.2,uc004bze.2,uc011mbx.1,uc022boq.1,uc004bzf.3,uc004bzg.2,uc022bor.1	AJ420422,AK026244,GPR107,Mir_562	57720,NA	U2	12	20	51	35	9	27	16	9	7	6	0	8	7	3	8	6	40	19	16	20	22	16	36	26	27	24	32	34	17	52	37	22	20.75	2.32126960497779	0.530017640479729	4.37960820110962	1.18892877029161e-05	0.00181922201931714
chr9	133574782	133576253	+	intron	10	EXOSC2	10552	uc004bzu.2,uc011mbz.1,uc011mca.1	EXOSC2	23404	U12	221	326	580	502	301	607	589	320	131	204	134	152	159	88	60	105	36	129	100	76	60	112	88	55	184	176	78	140	110	58	101	42	188.25	2.17656950994283	0.423770584111468	5.13619772478193	2.80352697194977e-07	7.84416166648795e-05
chr9	133576323	133576945	+	intron	12	NA	10552	uc004bzu.2,uc011mbz.1,uc011mca.1	EXOSC2	23404	U2	223	298	407	368	246	485	484	285	154	198	186	142	155	131	82	108	30	119	108	63	51	99	83	50	143	132	65	119	90	50	84	41	164.96875	1.53805427605883	0.386798157553492	3.97637435965843	6.99739413460362e-05	0.00717284170700858
chr9	134001137	134002910	+	intron	2	NUP214	10558	uc004caf.1,uc004cag.3,uc004cah.3,uc010mzf.3,uc004cai.3,uc010mzg.3,uc010mzh.1,uc011mcf.1,uc011mcg.2,uc010mzi.1	NUP214	8021	U2	2	4	25	4	2	20	8	3	0	1	0	1	4	1	1	1	138	91	93	86	83	95	149	109	102	105	106	125	75	117	83	47	52.53125	2.76629222580905	0.695385530621642	3.97806986771225	6.94769584842536e-05	0.00714183265404301
chr9	134269651	134305476	*	intron	2	PRRC2B	10561	uc004cam.1,uc004can.4,uc010mzj.1,uc004cao.4,uc004cap.4,uc004caq.3,uc004car.3,uc011mch.2,uc004cas.1	LQFBS-1,PRRC2B,SNORD62A	84726,26786,NA	U2	139	86	348	263	96	305	245	249	22	54	65	75	59	92	74	53	66	24	37	31	44	16	65	76	68	78	56	61	35	67	47	34	94.6875	2.12208210656684	0.447654227798548	4.74044915649006	2.13244960705879e-06	0.000446213561438301
chr9	134464374	134465272	-	intron	16	RAPGEF1	10563	uc022bos.1,uc022bot.1,uc010mzm.3,uc022bou.1,uc022bov.1,uc010mzl.1,uc010mzo.1,uc010mzp.1,uc010mzq.1,uc010mzr.1,uc010mzs.1	RAPGEF1	2889	U2	197	96	132	220	127	101	204	202	22	39	39	51	37	53	55	45	617	274	355	445	529	242	481	682	481	461	503	468	554	551	625	409	290.53125	2.06782546619	0.316776759369758	6.52770572659444	6.67847434709408e-11	4.95465218317015e-08
chr9	134465366	134467485	-	intron	18	RAPGEF1	10563	uc022bos.1,uc022bot.1,uc010mzm.3,uc022bou.1,uc022bov.1,uc010mzl.1,uc010mzo.1,uc010mzp.1,uc010mzq.1,uc010mzr.1,uc010mzs.1	RAPGEF1	2889	U12	1353	512	831	1340	899	576	1234	1202	295	99	121	197	274	131	212	213	477	253	253	328	455	227	383	546	416	403	440	411	479	487	569	335	498.46875	2.6424003372314	0.341105412230739	7.7465799207078	9.44006066175597e-15	1.49105250622292e-11
chr9	136918713	136933066	*	intron	26	BRD3	10597	uc004ceu.3,uc004cew.3,uc004cex.2	BRD3,LINC00094	266655,8019	U2	144	142	381	319	90	275	277	255	103	100	70	80	91	58	99	76	65	27	27	27	56	26	46	58	75	57	50	65	27	61	63	31	103.78125	1.84559927291605	0.39056711485401	4.72543438176027	2.29623975547235e-06	0.000475072600564225
chr9	137211331	137218315	+	intron	4	NA	10600	uc004cfa.1,uc004cfb.2,uc022bpa.1,uc004cfc.1,uc004cfd.1	MIR4669,RXRA	6256,100616236	U2	39	44	33	48	37	30	84	71	4	23	11	2	22	12	9	7	29	11	6	13	11	7	29	23	39	30	19	33	20	23	49	31	26.53125	3.02011317237213	0.52321516040601	5.7722203042216	7.82337368123473e-09	3.63670515872662e-06
chr9	137218506	137271256	+	intron	6	NA	10600	uc004cfa.1,uc004cfb.2,uc022bpa.1,uc004cfc.1,uc004cfd.1	MIR4669,RXRA	6256,100616236	U2	235	345	407	537	124	293	548	406	135	139	55	127	200	67	301	115	29	11	6	13	11	7	29	23	39	30	19	33	20	23	49	31	137.71875	2.26530495756555	0.490875675662485	4.61482422103784	3.93428153859732e-06	0.000738082270816316
chr9	138774925	138798845	-	intron	34	CAMSAP1	10618	uc004cgq.4,uc010nbg.3,uc004cgr.4	CAMSAP1	157922	U2	11	41	70	21	4	100	36	14	10	10	4	9	15	2	6	4	25	30	32	32	32	28	60	53	42	54	51	47	28	46	22	29	30.25	2.43501563593232	0.604053453596849	4.03112608897933	5.5510252368088e-05	0.00600446796841351
chr9	138908276	138941481	-	intron	8	NACC2	10620	uc004cgv.4,uc010nbh.3	NACC2	138151	U2	98	105	162	246	40	292	380	254	63	21	15	43	48	15	26	31	106	59	51	92	65	56	141	110	119	123	66	70	51	48	75	58	97.78125	2.43281779684798	0.501911153868689	4.84710845355005	1.25273951317621e-06	0.000288430509888703
chr9	138942427	138987034	-	intron	10	NACC2	10620	uc004cgv.4,uc010nbh.3	NACC2	138151	U2	181	176	199	256	84	248	358	176	92	104	39	46	64	51	60	32	26	16	16	22	17	17	42	25	34	40	17	22	15	10	22	20	78.96875	1.773796495591	0.42595725546085	4.16425937779109	3.12364854167573e-05	0.00388849241722349
chr9	139373283	139377389	*	intron	64	SEC16A	10632	uc004chy.3,uc004chp.3,uc004chq.3,uc011mea.2,uc004chr.3,uc004chs.3,uc004cht.3,uc004chu.3,uc004chv.4,uc004chw.3,uc004chx.3,uc010nbn.3,uc010nbo.1	C9orf163,SEC16A	158055,9919	U2	94	105	341	252	38	688	67	21	29	33	17	48	52	16	33	19	89	25	22	47	38	26	68	39	55	50	61	50	33	84	74	39	82.90625	3.0341819932699	0.649213711924418	4.67362586085234	2.95928212975432e-06	0.000579597106514668
chr9	139418432	139438475	-	intron	64	NOTCH1	10633	uc004chz.3,uc004cia.1,uc022bpq.1	MIR4673,NOTCH1	4851,100616242	U2	673	339	446	914	225	407	1326	472	107	59	78	287	277	178	214	98	64	8	16	16	11	16	38	12	55	33	18	80	24	15	36	49	205.96875	2.66362245556212	0.589362370159709	4.51949868268705	6.19862333785873e-06	0.00108011195488503
chr9	139438555	139440177	-	intron	66	NOTCH1	10633	uc004chz.3,uc004cia.1,uc022bpq.1	MIR4673,NOTCH1	4851,100616242	U2	62	31	46	67	20	29	118	35	1	8	1	13	13	2	25	9	20	4	5	8	5	4	14	7	13	9	8	25	11	7	8	19	20.21875	3.08026609402469	0.676918702161261	4.55042250153532	5.35383037146372e-06	0.000953260854248994
chr9	139686819	139687270	+	intron	8	NA	10642	uc011meg.1,uc004cje.4	TMEM141	85014	U2	18	24	30	14	6	16	9	12	5	5	2	0	6	3	11	2	180	350	368	232	268	245	265	156	427	454	215	393	293	249	208	327	149.78125	2.23784183197509	0.463452915597334	4.82862823096233	1.37476794475373e-06	0.000309729735749555
chr9	140289857	140317565	-	intron	58	EXD3	10677	uc010ncf.1,uc004cmp.2,uc004cmq.1,uc010ncg.1,uc004cmr.3,uc004cms.3,uc004cmt.4	EXD3	54932	U2	27	29	69	53	18	67	57	36	33	18	12	14	18	12	34	14	9	4	3	4	6	5	12	3	13	26	7	13	5	9	7	19	20.5	2.30540286786208	0.542166914687221	4.25220131551568	2.11679438573654e-05	0.00283369506471092
chr9	140510658	140512385	*	intron	8	NA	10684	uc004cns.3,uc004cnp.2,uc004cnx.2,uc004cnz.3	ARRDC1,C9orf37	92714,85026	U2	144	154	230	256	134	216	224	118	168	100	98	57	85	100	87	97	50	67	87	101	57	88	79	33	181	145	51	163	66	66	95	130	116.46875	1.57265784092834	0.376410902009575	4.17803478202215	2.94038697015e-05	0.0036947397327951
chr10	931701	977367	-	intron	34	LARP4B	10694	uc031ptb.1	LARP4B	23185	U2	1857	686	1616	2044	677	2078	1444	932	559	377	544	377	465	608	439	455	19	87	80	57	38	50	31	19	117	64	27	93	50	46	45	44	500.78125	1.9186674762737	0.438225974826527	4.37826050140732	1.19630307540874e-05	0.00182670007958436
chr10	3212399	3214373	*	intron	48	PITRM1	10703	uc001igv.2,uc001igx.1,uc001igr.2,uc001igt.2,uc009xhv.2,uc010qah.2,uc001igu.1,uc010qai.2	BC039685,PITRM1,PITRM1-AS1	100507034,NA,10531	U2	6	12	33	10	4	27	21	11	4	9	8	6	4	8	4	5	29	41	41	36	25	30	49	26	58	51	36	57	39	37	46	44	25.53125	1.77905311888095	0.453806875129927	3.92028683649095	8.84436369575547e-05	0.00860380871761992
chr10	6194241	6244839	*	intron	6	NA	10728	uc001ijd.3,uc009xii.3,uc010qaw.2,uc021pmq.1,uc001ije.3,uc001ijf.3,uc001ijg.3,uc009xij.3,uc009xik.3,uc009xil.3,uc021pmr.1	MIR3155A,MIR3155B,PFKFB3	5209,100422989,100628560	U2	97	123	306	239	110	240	260	206	80	50	47	145	93	37	185	55	60	58	43	133	121	45	82	88	62	71	242	331	127	208	406	213	142.59375	2.58975189571462	0.519440143129814	4.98565990704999	6.17506824651078e-07	0.000155854690710431
chr10	13337607	13340186	-	intron	14	PHYH	10763	uc001ime.3,uc001imf.3	PHYH	5264	U2	17	6	16	15	11	14	23	14	3	1	7	9	3	3	16	5	46	39	29	14	44	46	53	27	78	88	50	66	47	27	134	50	31.28125	2.16103844728238	0.522147431157801	4.13875146812564	3.49200980384743e-05	0.00421835358648488
chr10	14646418	14709632	-	intron	14	NA	10767	uc001imx.1,uc009xjg.1,uc001imy.1,uc001imz.1,uc001ina.1,uc010qbu.1,uc021pnf.1	FAM107B,Mir_584	83641,NA	U2	92	256	730	316	90	507	129	88	17	17	28	55	49	5	61	24	201	127	131	84	123	99	103	64	192	104	106	124	53	65	198	126	136.375	3.16320037543264	0.594529142179274	5.32051358128179	1.03474723667024e-07	3.43884900081905e-05
chr10	15139766	15144216	*	intron	4	RPP38	10770	uc001inx.5,uc001iny.5,uc009xjm.4,uc031pth.1,uc021pnk.1,uc001inw.3,uc021pnj.1	C10orf111,RPP38	10557,NA,221060	U2	55	71	122	180	68	187	56	38	52	28	45	35	29	44	32	42	10	4	1	5	7	10	5	11	23	13	13	16	2	12	7	5	38.375	2.11954938523842	0.546564249255596	3.87795101513716	0.000105339920062745	0.00970746353687381
chr10	22898647	23003111	*	intron	22	PIP4K2A	10808	uc021pog.1,uc010qcu.2,uc001irl.4	PIP4K2A,TRNA_Pseudo	NA,5305	U2	317	255	460	456	152	896	583	368	203	187	216	194	258	168	324	187	198	322	349	233	166	388	185	165	561	553	260	491	430	133	396	342	324.875	1.66372770645093	0.4092116362886	4.06569011951941	4.78905348483622e-05	0.00537827548584133
chr10	26727385	26727580	+	intron	2	APBB1IP	10825	uc001isr.3,uc009xks.1,uc001iss.3	APBB1IP	54518	U2	29	37	97	49	18	51	22	11	5	3	2	7	9	1	25	3	268	182	226	225	160	200	205	79	410	165	95	350	102	121	240	224	113.15625	2.65711598766822	0.609697857064194	4.3580864798553	1.3120454249211e-05	0.00196864441882466
chr10	27529809	27530987	-	intron	28	NA	10833	uc010qdm.3,uc010qdn.3,uc010qdo.3,uc010qdp.2,uc001ito.3,uc001itp.3,uc001itq.3,uc001itr.2	ACBD5	91452	U2	62	50	224	85	53	122	73	43	27	23	32	27	23	26	39	29	31	14	26	32	36	15	32	41	29	36	39	34	23	54	45	31	45.5	2.01388088136253	0.42463848860256	4.74257735795453	2.11016209519943e-06	0.000443116017943682
chr10	35351991	35360126	-	intron	40	CUL2	10865	uc009xma.3,uc010qer.2,uc021ppa.1,uc001ixv.3,uc001ixw.3,uc010qes.2	CUL2	8453	U12	960	313	810	1115	467	637	1227	693	16	23	25	52	48	10	19	23	159	139	135	173	154	117	184	166	174	145	156	148	146	191	118	152	277.96875	4.85179768731816	0.365548126535938	13.2726646236584	3.3350727075565e-40	1.22474708807774e-35
chr10	35539555	35625801	+	intron	6	NA	10867	uc001iyu.4,uc001iyv.4,uc001iyw.4,uc001iyx.4,uc009xmb.3,uc010qet.2	CCNY	219771	U2	153	96	225	278	131	286	358	268	94	90	109	85	70	174	110	84	197	229	163	185	191	134	242	202	210	206	215	276	228	176	162	210	182.40625	1.26263964552215	0.313704578064611	4.02493216169161	5.69917422951931e-05	0.00611518480713499
chr10	49632203	49632556	+	intron	14	NA	10950	uc001jgn.3,uc001jgm.3,uc001jgo.3,uc001jgp.3,uc001jgq.3,uc009xoa.3,uc010qgk.2,uc021ppy.1	MAPK8	5599	U2	84	54	68	87	57	104	164	66	20	15	61	39	34	24	59	19	21	29	29	12	16	30	23	19	42	42	82	31	22	54	82	14	46.96875	2.37936399638055	0.479647404429128	4.96065229251569	7.02568541813338e-07	0.000174919323411164
chr10	49918012	49928055	*	intron	6	WDFY4	10952	uc001jgy.3,uc001jha.4,uc001jhb.1,uc009xob.3,uc010qgn.1,uc001jhd.3,uc001jhe.1	LRRC18,WDFY4	57705,474354,NA	U2	2	16	12	19	15	12	11	18	4	1	5	6	7	5	8	6	27	83	47	109	101	36	80	62	124	126	61	183	169	84	82	118	51.21875	2.11903554915544	0.497367382984356	4.26050364710403	2.03966753813274e-05	0.00275126614948514
chr10	52350008	52382460	-	intron	28	SGMS1	10967	uc001jje.3,uc010qhk.2,uc021pqn.1,uc021pqo.1,uc009xot.1,uc021pqp.1,uc021pqq.1,uc021pqr.1,uc009xou.1,uc021pqs.1	RNase_MRP,SGMS1	259230,NA	U2	338	233	438	476	171	458	467	297	134	185	202	151	212	141	185	133	23	33	29	17	21	41	21	18	42	44	20	46	35	18	50	27	147.0625	1.57382242264257	0.34678739395569	4.53829190470419	5.67117216904479e-06	0.00100247351796329
chr10	52383738	52384679	-	intron	32	NA	10967	uc001jje.3,uc010qhk.2,uc021pqn.1,uc021pqo.1,uc009xot.1,uc021pqp.1,uc021pqq.1,uc021pqr.1,uc009xou.1,uc021pqs.1	RNase_MRP,SGMS1	259230,NA	U2	23	32	72	40	15	47	35	23	8	6	7	11	19	4	8	6	8	10	10	5	8	15	8	3	13	18	7	19	12	6	23	14	16.71875	2.79764746314487	0.526139508367342	5.3173111288035	1.05311906744987e-07	3.48414007150707e-05
chr10	64893261	64905968	+	intron	2	NRBF2	10998	uc001jmj.4,uc010qip.2	NRBF2	29982	U2	101	119	732	248	95	357	164	119	27	23	26	78	43	38	17	49	433	185	126	286	407	189	481	351	233	95	308	394	172	356	207	372	213.46875	2.48259922320338	0.547282974448693	4.53622593632522	5.72698269550977e-06	0.00100990836625632
chr10	68979629	69281599	*	intron	36	CTNNA3	11002	uc021pro.1,uc001jmy.3,uc001jmz.1,uc009xpn.1,uc001jmw.2,uc001jmx.4,uc009xpo.1,uc001jna.2	CTNNA3,LRRTM3,SnoU40	NA,347731,29119	U2	259	153	326	318	119	236	210	140	112	158	100	141	148	98	88	145	16	30	22	16	6	3	3	0	2	0	0	0	0	0	0	1	89.0625	-4.11473282080049	0.904198790615908	-4.55069489530911	5.34690341543969e-06	0.00095318286820896
chr10	70482335	70496632	+	intron	4	CCAR1	11013	uc001jol.1,uc001jom.1,uc001jon.1,uc009xpx.1,uc010qiz.1,uc001joo.3,uc010qja.1,uc010qjb.2,uc001jop.1	CCAR1,SNORD98	55749,692211	U2	12	16	38	17	12	46	22	13	3	13	7	8	8	8	6	3	245	197	175	196	216	197	214	212	264	286	228	278	146	200	249	142	114.90625	1.77023804146045	0.393030396350163	4.50407413243247	6.66629346757151e-06	0.00114530040506665
chr10	71075771	71078602	+	intron	16	NA	11022	uc009xqc.2,uc001jpg.4,uc001jph.4,uc001jpi.4,uc001jpj.4,uc001jpk.4,uc009xqd.3,uc001jpl.4	HK1	3098	U2	23	43	105	34	17	27	51	33	8	29	18	15	22	5	5	11	86	161	200	125	89	133	146	106	254	390	134	133	248	112	141	106	94.0625	2.09648754105967	0.503588216027449	4.16309888582738	3.13957317370241e-05	0.00389840509048748
chr10	72100459	72136207	-	intron	6	LRRC20	11033	uc031pvo.1,uc001jqx.2,uc001jqy.2,uc001jqz.2,uc031pvp.1,uc031pvq.1,uc031pvr.1,uc031pvs.1,uc031pvt.1	LRRC20	55222	U2	16	2	9	11	5	19	13	14	1	0	0	7	2	0	0	0	1	31	29	14	7	29	12	4	48	51	11	49	25	6	14	21	14.09375	3.97889872811421	0.914657953131797	4.35014938042185	1.36044822542186e-05	0.00201271629145953
chr10	73594263	73610938	-	intron	26	PSAP	11045	uc001jsm.3	PSAP	5660	U2	417	211	499	304	173	328	276	241	128	78	101	146	190	34	54	106	4443	4879	3366	5177	4845	2699	4457	4895	7617	6949	3989	4972	5180	5597	3111	5359	2525.65625	1.84815722545183	0.367640354516856	5.02707932561059	4.98006386451129e-07	0.000129018786816518
chr10	74237362	74267912	-	intron	18	MICU1	11049	uc021pth.1,uc010qjw.2,uc010qjx.2,uc009xqo.2,uc001jtb.2	MICU1,MIR1256	100302155,10367	U2	29	41	129	64	22	61	37	17	3	10	1	28	10	5	7	7	111	177	106	71	101	112	103	54	329	187	76	196	106	59	127	101	77.71875	2.99426868483487	0.594060982574598	5.04033890907634	4.64708153732076e-07	0.00012167981252436
chr10	74268028	74283559	-	intron	20	MICU1	11049	uc021pth.1,uc010qjw.2,uc010qjx.2,uc009xqo.2,uc001jtb.2	MICU1,MIR1256	100302155,10367	U2	428	176	300	365	182	337	218	156	56	59	83	123	67	258	83	102	120	179	108	77	112	117	107	55	327	187	78	202	110	75	128	104	158.71875	1.84828946720255	0.456191797121432	4.05156225707092	5.08767843064461e-05	0.00561490869806671
chr10	74336542	74385767	-	intron	32	NA	11049	uc021pth.1,uc010qjw.2,uc010qjx.2,uc009xqo.2,uc001jtb.2	MICU1,MIR1256	100302155,10367	U2	361	362	460	441	217	348	393	238	49	78	139	162	85	217	97	153	77	111	74	51	56	75	55	41	210	119	48	114	55	52	91	83	159.75	2.040482443261	0.414465555785051	4.92316530235201	8.51554617760296e-07	0.000206342896795239
chr10	74837572	74856523	-	intron	32	P4HA1	11053	uc021ptj.1,uc021ptk.1,uc001jtg.3,uc001jth.3,uc010qka.2,uc010qkb.2	P4HA1	5033	U2	90	61	86	78	34	107	50	39	34	32	20	83	19	24	1856	43	22	16	14	13	12	12	9	9	47	23	16	36	20	7	187	23	40.5625	2.67157713607923	0.625334159078748	4.27223924567793	1.93519784626026e-05	0.0026345414015821
chr10	77795893	77806921	*	intron	4	C10orf11	11084	uc001jxi.3,uc021ptt.1	C10orf11,Metazoa_SRP	83938,NA	U12	241	164	304	266	173	229	436	133	16	25	24	18	18	15	18	21	98	403	270	124	139	234	137	53	421	420	143	273	128	105	199	148	168.625	3.98353152979378	0.484165702777911	8.22762022782323	1.90969416939529e-16	3.95099585387299e-13
chr10	82264535	82266983	+	intron	6	TSPAN14	11163	uc001kci.4,uc001kcj.4,uc009xss.3	TSPAN14	81619	U2	1081	706	1796	1795	540	1836	2068	515	556	226	118	214	336	203	138	338	751	506	516	461	597	586	678	541	1244	448	525	929	411	622	350	445	689.875	2.38109491685913	0.449528346049139	5.29687379624966	1.17802052251779e-07	3.81706679599987e-05
chr10	89624306	89653781	*	intron	2	PTEN	11198	uc001kfb.3,uc021pvw.1,uc001kfc.1,uc009xti.3	AK130076,KLLN,PTEN	5728,NA,100144748	U12	4034	3039	2690	5523	2597	4255	6896	5303	555	519	939	761	1592	1008	1788	1764	53	37	24	30	31	30	27	35	69	69	25	67	65	46	88	53	1375.375	2.79587113983751	0.39668425542321	7.04810211550917	1.81374521698198e-12	1.81242500787847e-09
chr10	89653867	89685269	*	intron	4	PTEN	11198	uc001kfb.3,uc021pvw.1,uc001kfc.1,uc009xti.3	AK130076,KLLN,PTEN	5728,NA,100144748	U2	222	168	245	463	72	527	320	195	52	59	32	87	122	34	155	133	199	173	137	175	127	195	166	156	265	228	107	251	240	143	348	198	187.3125	2.13715229941794	0.46144390340851	4.63144552053155	3.63121551841208e-06	0.000689147469181015
chr10	92655675	92656069	*	intron	22	RPP30	11217	uc031pws.1,uc010qnj.2,uc009xtx.3,uc001khd.2,uc021pwd.1	RPP30,Y_RNA	10556,NA	U12	90	68	84	101	56	91	115	59	9	18	24	28	21	19	32	10	190	188	155	121	91	143	127	112	210	225	198	159	148	179	214	107	106	2.39770352798932	0.319026957719953	7.51567687296839	5.66172342966803e-14	7.5606139977657e-11
chr10	92656150	92660326	*	intron	24	RPP30	11217	uc031pws.1,uc010qnj.2,uc009xtx.3,uc001khd.2,uc021pwd.1	RPP30,Y_RNA	10556,NA	U2	153	55	127	286	137	145	317	165	31	72	70	76	50	72	64	55	182	165	141	116	98	132	121	103	195	205	188	140	145	161	190	93	132.8125	1.81494766942965	0.359537300352919	5.04800939331777	4.46437202349319e-07	0.000117524193485123
chr10	93756328	93756836	+	intron	48	BTAF1	11227	uc009xua.1,uc001khr.3,uc001khs.1,uc001kht.1	BTAF1	9044	U12	82	40	74	75	29	57	75	52	3	4	15	4	5	5	19	3	191	132	179	236	131	158	223	119	152	165	156	123	148	157	210	97	97.46875	2.88037971578837	0.399294916484092	7.2136648799613	5.44657027117271e-13	5.97061975256249e-10
chr10	93756938	93757359	+	intron	50	NA	11227	uc009xua.1,uc001khr.3,uc001khs.1,uc001kht.1	BTAF1	9044	U12	267	89	186	183	99	134	203	131	26	44	104	28	47	53	70	31	160	110	166	200	119	146	173	89	132	154	134	108	141	134	183	86	122.8125	1.56320780252511	0.366735768226175	4.26249070300947	2.02160912012377e-05	0.00273696063117365
chr10	94353210	94366021	+	intron	2	KIF11	11232	uc001kic.3	KIF11	3832	U2	10	24	56	21	8	177	25	8	11	11	4	13	7	4	13	5	104	191	145	96	117	136	151	111	254	153	191	223	119	243	114	99	88.875	2.68401585138778	0.635022714670724	4.22664542445465	2.372009948325e-05	0.00312214746719807
chr10	94397303	94399550	+	intron	32	KIF11	11232	uc001kic.3	KIF11	3832	U2	9	14	12	11	8	14	20	13	2	3	4	8	5	9	6	4	223	373	264	186	208	305	253	206	438	303	343	399	212	403	230	222	147.1875	1.63823007691567	0.394420610880832	4.15351031797533	3.27413442302715e-05	0.00403479385739704
chr10	95454695	95457892	-	intron	22	FRA10AC1	11242	uc001kiv.2,uc001kiz.2,uc001kjb.1,uc009xuh.1	FRA10AC1	118924	U12	821	838	1403	1358	778	1772	1257	414	14	6	60	14	41	10	24	11	162	216	268	200	145	320	163	72	142	139	72	227	96	46	105	79	352.28125	4.81417108975389	0.524258075405978	9.1828267710056	4.19920527888831e-20	1.50447283178473e-16
chr10	99126379	99126498	-	intron	14	RRP12	11270	uc001kne.3,uc009xvl.3,uc009xvm.3,uc001knf.3,uc009xvn.3,uc010qou.2	RRP12	23223	U2	3	4	15	11	3	15	11	7	2	1	0	4	3	0	0	2	335	584	376	1191	925	389	904	294	449	576	489	764	621	752	266	1538	329.1875	2.64978791261116	0.684693132367167	3.87003722886797	0.000108818734603913	0.00994074028742073
chr10	99197033	99197456	-	intron	4	EXOSC1	11273	uc001kni.3,uc009xvp.1	EXOSC1	51013	U12	63	56	42	87	43	76	60	35	22	16	23	10	24	19	23	16	181	346	233	159	209	264	137	87	391	441	215	459	260	198	330	193	147.4375	2.21634001843883	0.380233473322714	5.82889244092869	5.57964502648248e-09	2.75037180159426e-06
chr10	99212681	99213286	+	intron	12	ZDHHC16	11274	uc001knj.3,uc001knk.3,uc001knl.3,uc001knm.3,uc001knn.3,uc010qow.2	ZDHHC16	84287	U12	96	131	196	190	151	260	97	59	37	17	8	19	30	13	11	15	27	80	95	55	58	79	32	22	152	110	21	95	49	10	39	32	71.4375	3.15708112468932	0.590551043656947	5.34599194870492	8.99232054395093e-08	3.02267492371301e-05
chr10	100179916	100182125	-	intron	6	HPS1	11288	uc021pwv.1,uc010qpg.2,uc009xwb.3,uc010qph.1,uc001kpl.3,uc021pww.2	HPS1,MIR4685	3257,100616482	U2	48	25	34	45	24	31	72	24	17	6	8	3	4	12	3	5	218	602	523	432	411	527	425	221	822	695	235	592	515	420	232	575	243.9375	2.66784952043931	0.472139971441046	5.65054789217826	1.59937237595366e-08	6.65527677486662e-06
chr10	100182271	100183359	-	intron	8	HPS1	11288	uc021pwv.1,uc010qpg.2,uc009xwb.3,uc010qph.1,uc001kpl.3,uc021pww.2	HPS1,MIR4685	3257,100616482	U12	242	267	262	489	173	675	293	123	168	64	35	102	101	97	21	54	181	583	476	385	348	435	356	185	730	652	229	557	486	375	218	522	308.875	2.32902178899586	0.498690805183489	4.67027217022564	3.0080092901402e-06	0.000586015263470245
chr10	101492424	101496002	*	intron	44	NA	11296	uc001kqa.4,uc009xwl.3,uc010qpk.2,uc001kqd.4,uc001kqe.4,uc001kqb.4,uc001kqc.4,uc010qpj.2	COX15,CUTC,ENTPD7	57089,51076,1355	U2	35	30	44	35	23	34	34	28	7	10	7	14	11	17	11	19	148	133	109	68	109	92	120	67	178	112	90	148	82	87	134	75	65.96875	1.55280958132243	0.346998356752105	4.47497675740221	7.64196253362063e-06	0.00127707713589435
chr10	102279596	102283496	-	intron	56	NA	11308	uc010qpo.1,uc001krc.1,uc001krd.1,uc001kre.1,uc001krf.1,uc001krg.1,uc009xwn.1,uc010qpp.1,uc009xwo.1,uc010qpq.1,uc010qpr.1,uc001kri.1	NDUFB8,SEC31B	25956,4714	U2	62	30	79	56	33	76	95	40	24	29	14	15	17	27	7	7	350	501	414	265	351	276	385	254	517	542	324	451	358	317	301	356	205.40625	1.92959669755795	0.367355147912975	5.25267362801477	1.49907035090039e-07	4.71526640374326e-05
chr10	104007792	104018685	*	intron	2	NA	11336	uc001kuw.3,uc001kux.2,uc001kuy.2,uc001kuz.2,uc001kuv.1,uc021pxi.1	BC068543,GBF1,Mir_584	8729,NA	U2	4	13	38	18	4	43	12	7	7	2	2	10	9	3	6	5	56	64	60	68	47	63	61	69	88	83	62	100	84	81	82	64	41.09375	2.05968827752559	0.509142394132652	4.04540714201254	5.22322668237894e-05	0.00574292991807402
chr10	104503901	104535887	*	intron	2	NA	11348	uc001kwf.4,uc009xxg.1,uc001kwe.4,uc001kwg.3	CYP17A1,WBP1L	54838,1586	U2	248	87	281	288	66	219	330	272	92	45	25	45	55	27	68	56	10	16	21	14	4	16	6	4	51	17	1	32	22	2	9	18	76.46875	2.85668331726376	0.640701115805146	4.45868322497592	8.24646877832936e-06	0.00135649332391392
chr10	105178392	105179294	+	intron	30	PDCD11	11356	uc001kwy.1	PDCD11	22984	U12	21	17	25	30	16	35	53	26	6	1	7	2	2	0	3	1	50	110	115	65	45	74	83	40	144	143	56	91	80	31	59	31	45.6875	3.46720447880271	0.580115008196642	5.97675362611448	2.27628051036646e-09	1.2430099368374e-06
chr10	111674858	111683159	-	intron	38	XPNPEP1	11377	uc001kyp.2,uc001kyq.2,uc009xxt.2,uc010qra.1,uc010qrb.2	XPNPEP1	7511	U2	31	59	252	54	33	210	47	36	13	27	14	16	26	12	14	8	162	122	129	99	136	78	178	113	216	210	161	108	92	124	109	78	92.71875	2.5840446912832	0.537603951160991	4.8065954234577	1.53522223624694e-06	0.000340426695643799
chr10	111765910	111767710	*	intron	12	NA	11378	uc001kyt.4,uc001kys.4,uc001kyu.3,uc001kyv.3,uc001kyw.3,uc001kyx.3,uc001kyr.2,uc021pya.1	ADD3,LOC100505933	120,100505933	U2	17	15	123	57	21	26	55	50	2	6	4	10	7	1	2	10	131	101	67	98	81	67	93	41	108	70	25	95	68	39	118	104	53.5	3.00053002186354	0.584856407915994	5.13037043153082	2.89172548163929e-07	7.99110050759171e-05
chr10	111768140	111860382	*	intron	14	NA	11378	uc001kyt.4,uc001kys.4,uc001kyu.3,uc001kyv.3,uc001kyw.3,uc001kyx.3,uc001kyr.2,uc021pya.1	ADD3,LOC100505933	120,100505933	U2	823	979	3052	2063	659	1625	1282	1073	212	153	140	550	260	167	294	384	462	377	292	352	307	308	292	164	414	244	96	430	259	127	413	317	580.3125	2.26841356701851	0.461659966827582	4.91360249970668	8.94179506056662e-07	0.000215679327065979
chr10	111967841	111969988	+	intron	2	NA	11379	uc001kyy.3,uc001kyz.3,uc001kza.3,uc010qrc.2,uc009xxv.3	MXI1	4601	U2	136	220	476	233	70	129	258	163	20	46	17	50	49	21	115	41	82	58	42	47	61	37	95	72	69	56	79	49	47	44	313	40	101.09375	2.7273393591712	0.584809844354583	4.6636344882005	3.10672987403416e-06	0.000601260700113966
chr10	112678695	112678878	*	intron	34	NA	11387	uc001kzg.3,uc001kzh.3,uc010qre.2,uc021pye.2,uc009xxw.2,uc001kzi.3,uc001kzj.3,uc001kzk.3,uc010qrf.1	BBIP1,MIR4680,PDCD4	27250,100616113,92482	U2	3	8	22	7	6	25	17	3	2	1	0	2	2	1	0	4	40	49	26	23	29	38	24	15	48	35	21	48	26	21	42	33	19.40625	3.09012540823952	0.663264486572565	4.65896406455865	3.17804670479967e-06	0.000612641488987058
chr10	114893950	114900942	+	intron	20	TCF7L2	11397	uc001lac.4,uc001lad.4,uc001lae.4,uc001laf.4,uc001lag.4,uc001lah.3,uc010qrk.2,uc010qrl.2,uc010qrm.2,uc010qrn.2,uc010qro.2,uc010qrp.2,uc010qrq.2,uc021pyg.1,uc021pyh.1,uc021pyi.1,uc021pyj.1,uc021pyk.1,uc021pyl.1,uc021pym.1,uc021pyn.1,uc021pyo.1,uc021pyp.1,uc010qrr.2,uc010qrs.2,uc010qrt.2,uc010qru.2,uc010qrv.2,uc010qrw.2,uc010qrx.2,uc021pyq.1	Mir_652,TCF7L2	6934,NA	U2	18	6	11	8	18	42	24	14	5	4	3	2	9	7	4	3	39	15	16	18	40	27	54	35	28	46	40	35	42	55	33	29	22.8125	2.26614649695129	0.520815643567492	4.35114905809779	1.35425944422667e-05	0.00201267956997573
chr10	121612707	121616849	-	intron	22	MCMBP	11443	uc001leq.2,uc001ler.3,uc001les.2,uc001let.1,uc021pzr.1	AK001928,MCMBP	79892,NA	U12	421	236	490	807	327	662	446	249	114	47	60	116	117	39	25	87	206	341	216	228	188	283	158	190	852	403	307	559	263	303	314	156	287.8125	3.39070219495229	0.452119865671133	7.49956472255226	6.40301007105269e-14	8.4734897150193e-11
chr10	122666368	122666806	*	intron	58	NA	11447	uc010qte.2,uc021pzt.1,uc001lfd.1,uc001lfe.1,uc021pzu.1,uc001lfb.1	AX747838,WDR11,WDR11-AS1	55717,NA,283089	U2	95	56	83	103	65	124	132	68	27	30	59	22	25	48	39	35	20	43	38	16	26	47	21	10	98	70	32	80	61	17	55	33	52.4375	2.36200434233465	0.449396952840955	5.25594205168228	1.47268659501316e-07	4.64221785410445e-05
chr10	125780929	125798030	-	intron	6	CHST15	11472	uc001lhm.4,uc001lhn.4,uc010que.3,uc001lho.4	CHST15	51363	U2	174	217	615	380	127	177	245	269	38	27	29	93	88	44	59	52	233	95	57	161	83	165	144	186	249	90	47	166	299	47	311	186	161.03125	2.66933779295864	0.534462613787126	4.99443314480706	5.90088279549881e-07	0.00015022502192014
chr10	126403330	126432581	*	intron	16	NA	11476	uc001lhx.3,uc021qam.1,uc001lhu.1,uc001lhv.1,uc001lhw.3,uc001lhy.1,uc001lhz.1,uc001lia.1	BC041007,FAM53B,METTL10,Y_RNA	NA,9679,399818	U2	109	88	193	173	95	137	177	278	35	63	53	84	88	50	104	48	6	4	4	9	7	3	8	15	5	12	11	10	8	17	13	10	59.90625	1.87044808131466	0.456330488239618	4.09888913741063	4.15137809579998e-05	0.00482443340685401
chr10	126822182	126847203	-	intron	28	NA	11479	uc001lid.4,uc001lie.4,uc009yak.3,uc001lif.4,uc009yal.3,uc001lih.4,uc021qan.1	CTBP2,MIR4296	1488,100423041	U2	297	248	442	458	175	436	644	287	59	106	57	102	118	85	82	93	9	23	12	11	6	17	10	2	31	16	4	17	13	1	7	13	121.28125	2.26972594188431	0.51515357658877	4.40592096227676	1.05335369326095e-05	0.00165486934828001
chr10	133757650	133758798	+	intron	10	PPP2R2D	11505	uc001lkr.3,uc001lks.3,uc001lkt.3,uc009yay.3	PPP2R2D	55844	U12	266	270	328	284	185	343	251	208	53	51	49	50	135	32	59	116	81	149	145	88	88	137	59	58	225	217	65	272	211	70	268	152	155.15625	2.84844374389883	0.427636976706386	6.66089206278942	2.72170480857797e-11	2.25672120089231e-08
chr10	135089499	135090275	-	intron	44	NA	11524	uc009ybi.3,uc010qva.2,uc021qbe.1,uc010qvb.1,uc009ybj.2	ADAM8	101	U2	66	149	167	230	57	74	71	94	9	28	30	74	109	14	52	68	66	4	15	17	10	8	30	17	46	34	34	66	39	39	81	144	60.6875	2.77375952864718	0.651747177241495	4.25588268811084	2.08225871374761e-05	0.00280100026775209
chr11	1006618	1008011	+	intron	34	AP2A2	11579	uc009yco.2,uc001lss.3,uc001lst.2,uc001lsu.1	AP2A2	161	U2	288	219	316	399	310	405	377	266	124	89	278	110	164	162	106	188	43	127	131	75	82	155	61	40	229	222	97	195	136	58	149	106	178.34375	1.81869560750006	0.407989854021775	4.45769812551025	8.28444557113778e-06	0.00136121595445318
chr11	2466715	2482665	*	intron	2	NA	11604	uc009ydo.1,uc001lwn.3,uc009ydp.2,uc001lwo.4,uc001lwp.3	KCNQ1,KCNQ1OT1	3784,10984	U2	170	54	93	169	44	78	156	90	32	35	14	59	62	28	47	26	18	27	17	56	45	11	20	19	35	53	18	43	49	43	30	32	52.28125	2.00338204513043	0.479905119597454	4.17453776448742	2.98591687885392e-05	0.0037411577111631
chr11	2981140	2985000	-	intron	16	NA	11609	uc001lxb.3,uc001lxc.3,uc010qxm.2,uc010qxn.2,uc001lxd.1	NAP1L4,SNORA54	4676,677833	U2	239	213	301	346	159	493	640	191	101	73	158	46	59	79	102	74	300	428	436	287	339	430	406	332	544	566	347	406	447	366	271	280	295.59375	2.02521615284012	0.36583950477659	5.53580498114022	3.09802133260179e-08	1.18509804065071e-05
chr11	3076270	3078572	*	intron	48	CARS	11610	uc001lxi.1,uc009ydu.3,uc001lxe.3,uc001lxf.3,uc001lxg.3,uc001lxh.3,uc010qxo.2,uc010qxp.2	AX747870,CARS	NA,833	U2	110	46	59	424	51	278	52	30	10	14	20	19	32	62	22	20	37	22	21	18	15	18	31	10	45	26	21	47	29	15	44	26	52.3125	2.95627660820895	0.63400671372613	4.6628474812744	3.11863886037568e-06	0.000602771339627848
chr11	6630871	6630954	*	intron	18	ILK	11682	uc001mee.3,uc001mef.3,uc010rap.2,uc010raq.2,uc001meh.3,uc001mej.2	ILK,TAF10	3611,6881	U2	43	61	45	78	54	45	81	46	37	34	31	24	37	38	26	34	373	943	604	511	447	656	453	350	1706	700	515	1269	667	505	625	739	368.03125	1.4285121472317	0.361602991971652	3.95049869317366	7.79885237579276e-05	0.00781977352926502
chr11	6631077	6631166	*	intron	20	ILK	11682	uc001mee.3,uc001mef.3,uc010rap.2,uc010raq.2,uc001meh.3,uc001mej.2	ILK,TAF10	3611,6881	U2	125	128	121	170	111	137	154	135	80	63	90	50	103	118	57	84	411	940	634	561	460	672	472	367	1745	716	537	1345	695	528	648	765	413.1875	1.37265047762302	0.344119437687236	3.98887806759291	6.63865324326361e-05	0.00690142739464063
chr11	6631267	6631378	*	intron	22	ILK	11682	uc001mee.3,uc001mef.3,uc010rap.2,uc010raq.2,uc001meh.3,uc001mej.2	ILK,TAF10	3611,6881	U2	163	150	156	236	190	165	204	178	80	70	89	71	115	118	49	114	453	972	671	603	486	684	509	408	1792	755	568	1443	738	554	676	783	445.09375	1.64118430768556	0.339196664923241	4.83844470598481	1.30859089668908e-06	0.000298306513848329
chr11	6631510	6631692	*	intron	24	ILK	11682	uc001mee.3,uc001mef.3,uc010rap.2,uc010raq.2,uc001meh.3,uc001mej.2	ILK,TAF10	3611,6881	U2	155	154	145	284	133	210	240	151	79	74	69	79	105	112	53	115	338	740	511	447	346	489	378	312	1313	564	418	1070	542	398	500	592	347.375	1.70137201122178	0.35352513690514	4.81259133683132	1.48985744641792e-06	0.000333104459477423
chr11	6640147	6640426	-	intron	20	TPP1	11683	uc001mek.1,uc001mel.1,uc010rar.1	TPP1	1200	U2	33	43	51	74	23	57	55	32	29	18	24	4	29	33	33	28	353	662	689	474	490	647	756	337	1883	1136	730	1196	682	538	614	1084	401.15625	1.72916034274072	0.414445725705258	4.17222385343274	3.0164106755727e-05	0.00376776882114712
chr11	9482624	9492848	*	intron	2	ZNF143	11730	uc001mhr.3,uc009yfu.3,uc010rby.2,uc021qdo.1,uc021qdp.1,uc021qdq.1	DM376719,DM376720,DM376721,ZNF143	7702,NA	U2	60	70	129	119	32	182	78	47	18	31	14	35	26	20	28	23	94	84	38	45	38	67	38	34	91	48	27	110	66	60	67	34	57.90625	2.0781259677117	0.463727838830243	4.48134831187575	7.41729424036694e-06	0.00124662311538927
chr11	10555753	10562668	-	intron	10	RNF141	11740	uc001mis.1,uc009yga.1	RNF141	50862	U2	40	48	106	164	78	115	142	151	21	11	7	23	30	3	6	16	242	187	159	211	240	171	229	236	223	183	159	271	185	143	171	359	135.3125	2.8670066028695	0.43653958977839	6.56757524403443	5.11411717759038e-11	3.91264590920721e-08
chr11	10628320	10631274	*	intron	40	MRVI1	11741	uc001miu.4,uc021qds.2,uc031pza.1,uc031pzb.1,uc001miv.2,uc010rca.1,uc010rcb.1,uc001mix.3,uc001miz.2,uc009ygd.1,uc010rcc.1,uc010rcd.1,uc010rce.1	LYVE1,MRVI1,MRVI1-AS1	100129827,10894,10335	U2	5	21	153	147	39	65	71	26	1	1	4	8	6	0	2	4	0	4	4	0	0	0	0	1	1	0	1	9	0	0	2	1	18	4.97864525082963	1.15435093922046	4.31293905663709	1.61098536120138e-05	0.00228640070205753
chr11	10645404	10647512	*	intron	44	MRVI1	11741	uc001miu.4,uc021qds.2,uc031pza.1,uc031pzb.1,uc001miv.2,uc010rca.1,uc010rcb.1,uc001mix.3,uc001miz.2,uc009ygd.1,uc010rcc.1,uc010rcd.1,uc010rce.1	LYVE1,MRVI1,MRVI1-AS1	100129827,10894,10335	U2	4	11	97	154	41	43	69	54	2	1	0	3	3	0	0	1	0	0	2	1	3	3	1	1	2	2	2	7	0	0	4	2	16.03125	6.35226006360516	1.06187068270175	5.98214092081619	2.2022361030942e-09	1.2070636861635e-06
chr11	10860121	10874250	-	intron	10	NA	11744	uc021qdt.1,uc001mjg.1,uc009ygg.3,uc001mji.4,uc009ygh.3,uc021qdu.1,uc001mjk.4	BC026354,ZBED5	NA,58486	U2	71	39	48	58	29	100	71	39	21	15	6	12	10	4	10	9	11	20	26	15	13	28	14	17	23	17	10	27	18	11	15	18	25.78125	2.33579489136924	0.443279128709784	5.26935454454588	1.36904306569856e-07	4.34347393195808e-05
chr11	14535246	14535362	*	intron	54	PSMA1	11764	uc021qee.1,uc001mli.2,uc001mlg.2,uc001mlh.2,uc010rcp.1,uc001mlk.3,uc001mll.3,uc010rcq.2	COPB1,PSMA1,U7	NA,1315,5682	U2	91	57	54	121	84	58	101	53	24	41	38	42	28	39	34	22	1301	1374	1066	1202	1304	1098	1158	826	1554	1471	1361	1186	1067	1189	1181	907	629.125	1.29574201917305	0.263206468893204	4.92291099311392	8.5266240293758e-07	0.000206342896795239
chr11	14535434	14535511	*	intron	56	NA	11764	uc021qee.1,uc001mli.2,uc001mlg.2,uc001mlh.2,uc010rcp.1,uc001mlk.3,uc001mll.3,uc010rcq.2	COPB1,PSMA1,U7	NA,1315,5682	U2	614	331	418	612	596	541	618	397	142	165	406	249	202	265	168	184	983	1059	833	871	914	826	863	594	1139	1106	1010	872	738	894	877	665	629.75	1.28494060313365	0.270252054298877	4.75460068737392	1.98839026779446e-06	0.000422374986001643
chr11	16077448	16117541	*	intron	14	SOX6	11771	uc021qeg.1,uc001mmk.2,uc001mmd.3,uc001mme.3,uc001mmf.3,uc001mmg.3,uc001mmh.1,uc009ygs.2,uc001mmi.3,uc001mmj.3	C11orf58,Metazoa_SRP,SOX6	NA,10944,55553	U2	82	279	613	416	124	459	182	105	30	31	31	53	62	33	78	44	36	61	52	34	18	41	60	31	46	44	40	30	56	38	50	32	102.84375	2.655199599326	0.483024499234285	5.49702883297879	3.86243567466201e-08	1.42196682596022e-05
chr11	20409701	20411289	+	intron	4	PRMT3	11812	uc001mqb.3,uc001mqc.3,uc010rdn.2	PRMT3	10196	U2	4	10	42	13	16	23	29	6	7	10	3	5	8	4	4	3	21	49	45	30	25	32	35	18	77	73	30	61	53	25	67	44	27.25	2.45427828897055	0.53774764993876	4.56399630802672	5.01889616214344e-06	0.000902737707443505
chr11	33278299	33278867	+	intron	2	NA	11849	uc031pzm.1,uc001mul.2,uc001mum.2,uc009yjv.2,uc009yjw.1	HIPK3	10114	U2	10	28	72	31	7	30	34	11	8	9	2	3	4	1	5	7	34	21	14	26	22	25	23	17	60	38	30	60	18	27	39	20	23	3.19752655470417	0.576703823576766	5.54448648332664	2.94818106472962e-08	1.14265741725944e-05
chr11	33279436	33279876	+	intron	4	NA	11849	uc031pzm.1,uc001mul.2,uc001mum.2,uc009yjv.2,uc009yjw.1	HIPK3	10114	U2	6	7	32	24	2	16	15	5	5	4	0	3	5	4	2	0	43	40	21	33	33	38	38	27	70	59	37	68	28	42	50	31	24.625	2.71386147301662	0.586094604731796	4.63041538193056	3.64932897363393e-06	0.000691691459256786
chr11	34153079	34153671	+	intron	28	NAT10	11856	uc001mvk.3,uc010ren.2	NAT10	55226	U12	63	31	79	59	32	44	120	51	2	3	2	4	3	0	3	0	127	173	145	94	96	111	147	79	194	214	93	143	107	82	121	62	77.625	4.8802897774489	0.535776454693339	9.10881718429046	8.32849831093858e-20	2.912852624735e-16
chr11	34938363	34952950	*	intron	18	PDHX	11861	uc001mvt.3,uc010rep.2,uc010req.2,uc021qfv.1,uc010reo.1,uc001mvs.2	APIP,MIR1343,PDHX	8050,100616437,51074	U2	27	25	97	62	19	110	62	21	15	14	4	5	16	2	19	12	68	81	72	36	24	53	47	17	80	121	32	100	74	20	77	34	45.1875	2.71640696598083	0.609523107360501	4.45661031251801	8.32657630610341e-06	0.00136508456845139
chr11	44971760	44972227	*	intron	36	NA	11889	uc001mye.4,uc001myg.3,uc001myi.4,uc001myk.3,uc001myl.3,uc001mym.3,uc031pzw.1,uc031pzx.1,uc031pzy.1	TP53I11,TSPAN18	90139,9537	U2	14	6	14	21	3	12	15	11	4	2	2	9	3	3	2	7	27	5	13	19	11	5	12	5	38	19	10	51	13	10	28	44	13.6875	2.71975804505355	0.65102847572655	4.17763300141102	2.94558425906342e-05	0.00369501032080788
chr11	45935490	45935681	-	intron	6	PEX16	12034	uc001nbt.3,uc001nbu.3	PEX16	9409	U2	514	289	418	575	282	514	462	242	97	69	138	130	84	107	60	138	351	228	251	227	176	250	227	154	256	233	197	228	157	211	190	242	240.53125	1.88071691425359	0.293719804747675	6.40309874871821	1.52254646124178e-10	1.04023915037762e-07
chr11	45935755	45935866	-	intron	8	PEX16	12034	uc001nbt.3,uc001nbu.3	PEX16	9409	U12	543	256	396	464	240	377	357	203	75	58	113	110	59	69	59	131	383	239	301	242	177	236	245	169	281	251	210	248	149	216	217	244	228.6875	1.93958331285101	0.31290145634214	6.19870337302038	5.69302091384861e-10	3.55857413233176e-07
chr11	46113775	46142485	-	intron	34	PHF21A	12036	uc001ncb.4,uc001ncc.4,uc009ykx.3,uc001nca.1,uc001nce.2	PHF21A	51317	U2	577	443	626	1097	444	572	632	414	120	120	168	95	136	190	268	184	140	110	82	90	102	111	79	96	111	125	84	167	127	115	161	139	247.65625	2.25251483938867	0.304589093109278	7.39525771062502	1.41134280999433e-13	1.77193486656835e-10
chr11	46612915	46615377	*	intron	40	NA	12041	uc021qio.1,uc010rgt.2,uc009ylc.2,uc001ncu.2,uc010rgu.2,uc001ncv.3,uc001ncw.3,uc001ncx.3,uc021qin.1	AMBRA1,MIR3160-1,MIR3160-2	100422825,55626,100422827	U2	13	11	51	26	6	56	26	5	3	4	8	7	6	8	8	1	8	14	13	6	3	12	7	3	20	15	7	18	16	7	12	7	12.71875	2.73608983315233	0.669806141593562	4.08489809699682	4.4096164425178e-05	0.00506840209773684
chr11	46842820	46867770	-	intron	94	CKAP5	12047	uc001ndh.1,uc009ylg.1,uc001ndi.2,uc001ndj.2,uc031qay.1,uc021qip.1,uc001ndk.3,uc021qiq.1	CKAP5,Metazoa_SRP,MIR5582,SNORD67	9793,100847020,NA,692108	U2	21	20	55	21	11	96	45	31	6	14	11	10	10	8	28	13	30	78	73	50	34	75	62	47	115	92	59	110	87	56	61	36	45.78125	2.04117675463095	0.507001898293326	4.02597458017805	5.67398186732358e-05	0.00609706085176856
chr11	47397284	47399859	*	intron	12	SPI1	12055	uc001nfd.3,uc001nfe.1,uc001nff.4,uc009ylq.3,uc001nfb.1,uc001nfc.1,uc009ylp.1	SLC39A13,SPI1	91252,6688	U2	782	734	1294	1101	550	901	576	624	330	193	231	347	324	402	266	489	5855	3579	3001	4929	4649	2659	3632	3721	4445	2099	3127	4126	2896	4867	2835	5787	2229.71875	1.26013606307258	0.322376988074559	3.90888962205062	9.27213131951481e-05	0.00889819862328719
chr11	47429085	47430045	*	intron	16	NA	12055	uc001nfd.3,uc001nfe.1,uc001nff.4,uc009ylq.3,uc001nfb.1,uc001nfc.1,uc009ylp.1	SLC39A13,SPI1	91252,6688	U2	7	27	44	25	5	21	15	6	1	1	2	1	3	0	0	6	5	1	0	2	0	0	2	0	6	6	1	3	2	6	1	10	6.53125	5.22881455503426	1.00897058367225	5.1823260654473	2.19135688150288e-07	6.41249426857896e-05
chr11	47825089	47826100	-	intron	30	NUP160	12065	uc001ngm.3,uc009ylw.3,uc021qiu.1,uc021qiv.1,uc001ngn.1	NUP160,Y_RNA	23279,NA	U2	74	60	80	83	54	92	124	99	5	12	4	3	12	6	8	3	58	141	156	77	80	136	118	96	186	153	102	134	114	101	96	61	79	3.78713386081284	0.401778240926581	9.42593071262135	4.26307812408227e-21	1.64793772337057e-17
chr11	47826171	47827704	-	intron	32	NUP160	12065	uc001ngm.3,uc009ylw.3,uc021qiu.1,uc021qiv.1,uc001ngn.1	NUP160,Y_RNA	23279,NA	U12	127	112	274	184	137	193	321	231	16	49	43	38	53	22	33	21	36	110	130	55	52	90	85	60	160	142	88	115	96	77	83	51	102.625	2.91537998520029	0.41031892054036	7.10515610969376	1.20186610098162e-12	1.25209728490421e-09
chr11	57191533	57193013	-	intron	36	NA	12134	uc001nkc.3,uc001nkd.3,uc001nke.3,uc021qjf.1,uc001nkg.4,uc001nkh.4,uc009yme.4,uc010rjr.3,uc001nki.3,uc009ymf.2,uc010rjs.1,uc009ymg.2	BC064137,PRG2,SLC43A3	5553,NA,29015	U2	45	31	71	39	33	44	45	32	7	5	18	15	12	6	30	9	404	334	303	192	170	252	218	146	479	409	354	451	307	277	417	197	167.25	2.25489274029447	0.397888854385452	5.66714225704362	1.45198789453855e-08	6.12893269518539e-06
chr11	57194622	57195015	-	intron	44	NA	12134	uc001nkc.3,uc001nkd.3,uc001nke.3,uc021qjf.1,uc001nkg.4,uc001nkh.4,uc009yme.4,uc010rjr.3,uc001nki.3,uc009ymf.2,uc010rjs.1,uc009ymg.2	BC064137,PRG2,SLC43A3	5553,NA,29015	U2	2	0	9	11	3	9	8	6	0	1	0	1	2	0	0	1	32	25	20	10	6	13	13	9	40	26	23	32	17	19	31	10	11.84375	3.89238783543901	0.873725438896214	4.45493247896765	8.39196016741863e-06	0.00137427001658041
chr11	57435660	57439492	+	intron	2	ZDHHC5	12144	uc001nkx.1,uc001nky.1,uc001nkz.1	ZDHHC5	25921	U2	84	91	129	138	65	256	105	64	35	59	40	52	75	40	53	58	126	128	90	93	99	124	137	112	214	119	134	161	117	152	121	106	105.53125	1.48397515673406	0.336241883727856	4.41341554562296	1.01752422235408e-05	0.00160890404299523
chr11	57456138	57457502	+	intron	10	ZDHHC5	12144	uc001nkx.1,uc001nky.1,uc001nkz.1	ZDHHC5	25921	U2	28	21	31	44	20	32	55	17	7	7	3	10	8	9	28	14	206	191	171	186	196	196	226	218	383	200	302	301	248	258	306	212	129.1875	2.00295073832034	0.360892354543166	5.54999493091443	2.85677881073805e-08	1.11016087260779e-05
chr11	57457910	57460082	+	intron	12	ZDHHC5	12144	uc001nkx.1,uc001nky.1,uc001nkz.1	ZDHHC5	25921	U2	50	20	18	66	23	33	64	47	10	15	31	29	26	20	26	25	245	228	206	261	275	213	285	281	438	259	418	376	302	383	334	286	165.40625	1.3063334902268	0.33211829746181	3.93333791064918	8.37743377615517e-05	0.0082423736080426
chr11	58343391	58345458	-	intron	20	NA	12158	uc001nmw.3,uc009ymp.3,uc010rkj.2,uc010rkk.2,uc010rkl.2	AK301093,LPXN	9404,NA	U2	118	85	181	156	82	148	154	85	47	29	22	71	62	29	76	27	16	22	23	11	16	19	6	3	65	36	8	26	49	15	35	8	54.0625	2.5357660644396	0.538564678920349	4.70837796032782	2.49695789008483e-06	0.000507310698960208
chr11	59631560	59633864	-	intron	16	TCN1	12193	uc001noj.2	TCN1	6947	U2	5	61	435	151	52	75	14	14	19	3	14	23	21	6	8	33	366	1659	2119	1601	1230	991	202	398	1202	247	897	2920	795	1649	1246	4404	714.375	3.30896322000532	0.851003668256947	3.88830664711803	0.000100946040351768	0.0094087986709342
chr11	60048190	60050066	+	intron	2	MS4A4A	12200	uc001noz.3,uc001npa.3,uc001npc.3	MS4A4A	51338	U2	31	8	23	10	15	2	6	11	3	7	0	4	6	0	1	2	10	26	26	7	16	12	12	1	87	87	20	30	20	4	14	12	16.03125	3.52102824316782	0.856158291452276	4.11259025150035	3.91244440526738e-05	0.0046133806207277
chr11	61068405	61069728	*	intron	4	DDB1	12224	uc001nre.3,uc009ynm.1,uc010rli.2,uc001nrl.2,uc021qke.1,uc001nrc.5,uc010rle.2,uc010rlf.1,uc010rlg.1,uc001nrd.3,uc009ynl.2,uc001nrf.4,uc001nrg.3,uc009ynn.3,uc010rlh.2,uc009yno.2	CYB561A3,DAK,DDB1,TMEM138	26007,51524,1642,220002	U12	305	145	242	321	369	241	515	520	74	74	114	48	70	82	24	60	415	773	774	467	419	507	577	522	1284	1210	831	628	801	708	588	542	445.3125	2.84898236793658	0.371424219447895	7.67042701784893	1.71424684626913e-14	2.49317685137634e-11
chr11	61557394	61557964	-	intron	4	TMEM258	12236	uc001nsf.3,uc021qki.1	MIR611,TMEM258	746,693196	U12	1160	1120	1213	841	774	963	1110	506	85	84	127	97	105	137	190	84	1048	1932	1882	1006	1236	1145	1121	708	3880	2817	1658	2699	1390	1512	2009	1632	1133.46875	3.884188003236	0.342711842482005	11.3336848096807	8.93644197675345e-30	1.09391730940937e-25
chr11	61685082	61687512	-	intron	20	NA	12240	uc001nso.4,uc001nsp.4	RAB3IL1	5866	U2	12	16	38	10	5	38	56	19	4	12	5	7	18	4	11	3	8	23	36	12	5	28	15	11	34	42	17	24	41	16	32	37	19.96875	2.41619982805657	0.621028318710786	3.89064355885162	9.99787057873006e-05	0.00935634725910993
chr11	62339374	62340055	-	intron	16	EEF1G	12252	uc001ntm.1,uc010rlw.1	EEF1G	1937	U2	2	0	3	2	1	0	2	1	2	4	6	3	327	4	425	5	1926	2627	2801	1691	2665	2104	3087	2160	2639	3755	2351	2292	1511	2447	1630	1424	1184.28125	-6.21918364685198	1.20212749405123	-5.17348091415247	2.29772603175171e-07	6.68356178182383e-05
chr11	62376605	62376825	*	intron	32	EML3	12255	uc001ntv.3,uc001ntr.1,uc001nts.1,uc001ntt.1,uc001ntu.1,uc010rly.1,uc009yny.1	EML3,ROM1	6094,256364	U12	310	166	287	389	321	294	302	206	196	157	283	199	169	245	165	222	125	196	215	230	182	195	133	113	477	387	181	377	240	264	199	315	241.875	1.28852806960172	0.298868899809428	4.31134879013288	1.62261718733252e-05	0.00229625343447819
chr11	62644352	62648343	+	intron	8	NA	12272	uc001nwc.3,uc001nwd.3,uc001nwf.3,uc001nwg.3,uc010rml.1	SLC3A2	6520	U2	27	40	85	34	18	81	40	24	18	23	15	26	14	10	50	3	161	97	112	91	51	85	129	108	116	205	246	490	132	151	320	113	97.34375	2.2222725154785	0.535344060755431	4.1511108059042	3.30865521886437e-05	0.00406030318349744
chr11	63426725	63438761	-	intron	24	ATL3	12285	uc010rmr.1,uc001nxk.1,uc010rms.1,uc001nxl.1	ATL3	25923	U2	19	25	81	38	15	59	42	12	15	9	7	3	4	5	6	5	179	133	93	91	139	101	118	111	160	200	185	128	77	203	178	80	78.78125	2.7575850789737	0.485697417647783	5.67757821799546	1.36615063679487e-08	5.83366178752059e-06
chr11	63449251	63472322	*	intron	2	RTN3	12286	uc001nxm.3,uc001nxn.3,uc001nxo.3,uc001nxp.3,uc001nxq.3,uc009yov.3,uc010rmt.2,uc010rmu.2,uc031qbg.1,uc001nxs.3,uc010rmv.2	C11orf95,RTN3	10313,65998	U2	232	127	1167	1044	143	673	383	133	54	51	23	199	88	66	51	54	273	203	165	155	124	145	109	74	279	130	123	270	87	74	172	147	219.3125	2.77401835294174	0.605107764022159	4.5843377293704	4.55427611525334e-06	0.000834153717453751
chr11	64029138	64029423	+	intron	32	PLCB3	12300	uc009ypi.3,uc009ypg.2,uc009yph.2	PLCB3	5331	U2	48	13	47	34	26	23	47	51	6	3	3	4	5	3	5	8	86	94	124	101	92	98	81	86	152	155	52	128	92	90	89	99	60.78125	3.1349759064558	0.415654466768334	7.54226444582654	4.61879916047612e-14	6.34083425308242e-11
chr11	64107799	64108078	+	intron	2	CCDC88B	12305	uc009ypo.2,uc001nzy.3,uc001nzz.1,uc001oaa.3,uc001oab.1,uc001oac.3	CCDC88B	283234	U2	56	39	89	93	27	24	56	50	30	16	13	18	18	17	15	36	352	234	391	544	211	248	264	145	478	354	181	801	286	323	286	472	192.71875	1.82589595497046	0.446719048478683	4.08734743053518	4.36333438413657e-05	0.00501913294979618
chr11	64419627	64421167	-	intron	24	NRXN2	12311	uc001oao.3,uc001oap.3,uc001oaq.3,uc001oas.3,uc021qkw.1,uc021qkx.1	NRXN2	9379	U2	11	10	40	16	7	8	31	13	3	8	4	4	3	6	2	0	0	0	0	1	0	0	1	0	1	6	5	1	0	0	1	1	5.71875	4.80880357364926	1.1213675175209	4.28833856743104	1.80014559608416e-05	0.00248820926442292
chr11	64508552	64508910	-	intron	26	RASGRP2	12312	uc001oat.3,uc001oau.3,uc009ypu.3,uc009ypv.3,uc009ypw.3,uc001oaw.1	RASGRP2	10235	U2	1054	783	2098	1770	900	1688	1458	610	413	368	215	408	324	425	197	418	1660	1759	2471	2231	1925	2072	2145	1303	2426	1744	1058	2240	1336	1418	996	1680	1299.78125	1.63299613157128	0.33975258322739	4.80642741862052	1.53651228589408e-06	0.000340426695643799
chr11	64508974	64509481	-	intron	28	RASGRP2	12312	uc001oat.3,uc001oau.3,uc009ypu.3,uc009ypv.3,uc009ypw.3,uc001oaw.1	RASGRP2	10235	U12	2313	1928	3621	3741	1923	2669	3487	1322	614	440	235	548	426	408	141	737	869	1012	1382	1179	1105	1132	1047	789	1981	1440	858	1727	1008	1191	798	1301	1355.375	2.84030511823898	0.370104024465338	7.67434269957525	1.66269017308472e-14	2.44237547594934e-11
chr11	64509585	64510265	-	intron	30	RASGRP2	12312	uc001oat.3,uc001oau.3,uc009ypu.3,uc009ypv.3,uc009ypw.3,uc001oaw.1	RASGRP2	10235	U2	939	719	2051	2265	928	1961	1481	512	995	721	353	648	632	502	256	908	438	500	739	570	510	578	493	400	1241	902	515	1018	557	758	496	798	824.5	1.68610781529303	0.402834119467835	4.18561321846439	2.84397267437063e-05	0.00358900067058698
chr11	64781745	64785835	+	intron	2	ARL2,ARL2-SNX15	12324	uc010rnu.2,uc001och.4,uc021qlc.1,uc001oci.4,uc001ock.3	ARL2,ARL2-SNX15	402,100528018	U12	235	136	476	489	197	414	363	140	58	29	43	42	42	16	38	27	80	438	489	161	182	267	346	154	762	550	374	541	287	119	370	269	254.1875	3.68214526931289	0.505329572732706	7.28662138137037	3.17824450623989e-13	3.61908426554338e-10
chr11	64975734	64976793	+	intron	34	CAPN1	12333	uc009yqd.2,uc001odf.2,uc001odg.2,uc010roa.2	CAPN1	823	U2	532	295	426	813	368	548	500	173	245	168	183	218	162	212	156	237	540	1070	991	844	639	872	771	356	1535	1124	563	1128	883	610	539	1052	586.03125	1.49838927280823	0.366956258925669	4.08329122712074	4.44023203095169e-05	0.0050876677357456
chr11	64976859	64977319	+	intron	36	CAPN1	12333	uc009yqd.2,uc001odf.2,uc001odg.2,uc010roa.2	CAPN1	823	U12	1354	919	1349	1665	995	1336	1590	602	165	143	251	204	182	206	145	241	488	1038	935	784	589	817	697	330	1640	1174	563	1146	932	620	560	1118	774.3125	3.1235072720625	0.348241112571326	8.96938115376238	2.98185012369204e-19	9.31942362169138e-16
chr11	65035040	65036142	+	intron	6	POLA2	12335	uc009yqf.1,uc010rod.1,uc001odj.3,uc001odk.3	POLA2	23649	U12	41	18	41	30	17	33	55	18	6	4	13	7	5	8	8	6	86	214	137	90	81	132	116	59	163	185	119	153	97	80	93	99	69.1875	2.26230177790384	0.433359496111783	5.22038122667626	1.78555191236474e-07	5.44159910919075e-05
chr11	65036201	65043362	+	intron	8	POLA2	12335	uc009yqf.1,uc010rod.1,uc001odj.3,uc001odk.3	POLA2	23649	U2	55	34	59	63	26	65	63	44	24	11	9	16	14	8	13	13	99	250	165	111	96	151	131	69	218	204	135	192	111	87	109	116	86.28125	2.04973675505382	0.392494754148181	5.22232904616087	1.76686647904274e-07	5.41837824020929e-05
chr11	65634551	65635331	*	intron	30	EFEMP2	12361	uc001ofv.4,uc001ofx.4,uc001ofy.4,uc001ofz.3	EFEMP2,MUS81	80198,30008	U2	22	16	68	36	24	54	59	30	23	21	13	9	24	29	7	10	14	12	18	37	30	24	37	18	133	46	23	45	61	28	54	35	33.125	2.34546277008114	0.522482336436395	4.48907571895814	7.15328694734724e-06	0.00121335771311395
chr11	65635528	65635765	*	intron	32	EFEMP2	12361	uc001ofv.4,uc001ofx.4,uc001ofy.4,uc001ofz.3	EFEMP2,MUS81	80198,30008	U2	7	14	28	11	5	13	18	3	2	2	1	1	2	5	2	2	13	12	24	42	35	31	39	23	164	54	24	49	73	34	57	39	25.90625	3.71547228159317	0.657510759290016	5.650815943461	1.59688006729655e-08	6.65527677486662e-06
chr11	65636101	65637327	*	intron	36	EFEMP2	12361	uc001ofv.4,uc001ofx.4,uc001ofy.4,uc001ofz.3	EFEMP2,MUS81	80198,30008	U2	23	18	73	43	27	53	40	20	12	18	13	7	21	15	18	5	7	13	17	19	22	22	35	16	121	33	23	42	54	25	47	30	29.125	2.75847594608422	0.522203708751603	5.28237524907419	1.27519666646033e-07	4.0809904994849e-05
chr11	65637448	65637591	*	intron	38	EFEMP2	12361	uc001ofv.4,uc001ofx.4,uc001ofy.4,uc001ofz.3	EFEMP2,MUS81	80198,30008	U2	8	2	17	10	3	8	9	3	1	2	3	1	1	2	0	1	11	13	19	24	26	29	48	18	159	51	31	50	59	31	48	30	22.4375	3.73521834767554	0.719848032385485	5.18889846138427	2.11541699440535e-07	6.23975800319648e-05
chr11	65638130	65638627	*	intron	42	EFEMP2	12361	uc001ofv.4,uc001ofx.4,uc001ofy.4,uc001ofz.3	EFEMP2,MUS81	80198,30008	U2	13	4	20	23	10	22	21	9	12	3	3	9	2	7	10	5	16	15	17	24	35	27	43	16	142	62	30	51	63	33	46	42	26.09375	2.53929814171654	0.544469863584634	4.66379925051962	3.1042422193413e-06	0.000601260700113966
chr11	65639490	65639714	*	intron	46	EFEMP2	12361	uc001ofv.4,uc001ofx.4,uc001ofy.4,uc001ofz.3	EFEMP2,MUS81	80198,30008	U2	8	7	15	16	1	18	10	6	2	5	4	3	2	0	2	4	5	11	9	18	16	12	30	7	70	31	13	17	31	12	21	19	13.28125	2.86699650044577	0.678850352759276	4.22331149831842	2.40738727218664e-05	0.00315457929146576
chr11	65687324	65687418	+	intron	4	DRAP1	12366	uc001ogj.2	DRAP1	10589	U12	83	39	36	37	33	61	67	44	27	52	30	32	47	24	31	31	427	728	878	549	637	791	665	384	1186	1766	910	991	988	818	961	1058	450.34375	1.32433411673974	0.31908246056494	4.15044472953791	3.31829892436617e-05	0.00406518620047438
chr11	65734855	65734941	+	intron	18	SART1	12368	uc009yqy.1,uc010rot.1,uc001ogl.3	SART1	9092	U2	0	0	1	1	0	0	2	1	0	1	1	12	11	0	23	33	600	435	495	611	478	389	732	549	551	611	693	518	379	728	512	572	279.34375	-3.92826066892104	0.908361737749044	-4.32455541187306	1.52839784298066e-05	0.00220436294534414
chr11	65735058	65735149	+	intron	20	SART1	12368	uc009yqy.1,uc010rot.1,uc001ogl.3	SART1	9092	U2	2	1	4	4	2	2	4	1	5	4	44	46	4	8	27	47	646	488	523	659	544	420	797	566	584	640	725	511	417	786	535	590	301.125	-3.16508691782333	0.603569537928956	-5.24394741438373	1.5717701346822e-07	4.87092891126313e-05
chr11	65788426	65788564	-	intron	14	CATSPER1	12371	uc001ogt.3	CATSPER1	117144	U2	4	1	0	7	4	3	10	6	3	0	0	0	4	0	0	0	7	24	11	12	9	0	3	17	42	104	9	36	34	21	50	29	14.0625	4.29118025543843	0.98301330469095	4.36533283421585	1.26929340357514e-05	0.00191821312686588
chr11	65827067	65827252	+	intron	22	SF3B2	12374	uc031qbn.1,uc001ogx.1,uc001ogy.1	SF3B2	10992	U2	1	1	0	2	0	1	0	4	1	2	1	3	5	0	41	1	1429	1376	1200	1547	1253	997	1774	1374	1622	1602	1575	1433	1198	1923	1356	1328	739.34375	-6.06639206569258	1.48110724380324	-4.09584929860654	4.20623496560302e-05	0.0048804618704765
chr11	66106257	66107591	-	intron	4	BRMS1	12382	uc001oho.1,uc001ohp.1,uc009yre.3	BRMS1	25855	U12	539	281	564	1245	566	672	754	446	197	171	191	277	215	113	102	250	286	259	244	301	232	219	275	246	354	352	304	399	249	382	293	273	351.59375	2.07865449929787	0.315641737190443	6.58548681742841	4.533973231659e-11	3.52385677205336e-08
chr11	66571662	66581335	+	intron	18	C11orf80	12397	uc010rpl.3,uc021qmd.1,uc001ojj.3,uc001ojk.1,uc001ojl.1	C11orf80,RCE1	79703,9986	U2	68	132	204	152	90	307	134	90	55	64	51	50	74	45	40	68	3	19	19	9	10	18	13	8	20	30	25	23	20	28	22	21	59.75	2.32965287446227	0.415009574902875	5.61349186945261	1.98283923040443e-08	8.00179129318128e-06
chr11	66595836	66605837	+	intron	28	C11orf80	12397	uc010rpl.3,uc021qmd.1,uc001ojj.3,uc001ojk.1,uc001ojl.1	C11orf80,RCE1	79703,9986	U2	34	26	39	31	18	43	28	32	29	14	13	19	12	20	14	8	8	19	24	14	17	22	13	12	31	35	36	36	31	33	24	19	23.5625	1.885726644026	0.367542250696283	5.13063910462981	2.88760073373812e-07	7.99110050759171e-05
chr11	66605917	66610319	+	intron	30	C11orf80	12397	uc010rpl.3,uc021qmd.1,uc001ojj.3,uc001ojk.1,uc001ojl.1	C11orf80,RCE1	79703,9986	U2	116	201	284	295	161	468	211	170	122	108	116	86	151	122	111	156	7	15	13	8	13	10	13	5	19	28	16	25	17	16	19	12	97.3125	1.82712956681265	0.386598242456377	4.72617142593146	2.28792521629583e-06	0.000474689546323931
chr11	67088805	67118235	*	intron	4	NA	12406	uc010rpo.1,uc021qmf.1,uc001okm.4,uc001okn.4,uc031qbs.1,uc031qbt.1,uc031qbu.1,uc001okq.3,uc010rpp.2	7SK,CLCF1,LOC100130987,POLD4	100130987,NA,57804,23529	U2	184	172	192	343	98	289	277	112	103	57	24	84	73	46	50	59	173	335	297	230	206	256	151	136	466	340	157	536	233	173	244	261	198.65625	2.1827590324734	0.416197380532803	5.24452852076843	1.5668246879151e-07	4.86586847530471e-05
chr11	67121068	67129884	*	intron	12	NA	12406	uc010rpo.1,uc021qmf.1,uc001okm.4,uc001okn.4,uc031qbs.1,uc031qbt.1,uc031qbu.1,uc001okq.3,uc010rpp.2	7SK,CLCF1,LOC100130987,POLD4	100130987,NA,57804,23529	U2	26	22	53	39	14	33	49	37	8	11	6	8	11	7	7	8	25	31	32	21	16	24	14	11	64	41	19	72	25	23	29	32	25.5625	2.85808432224225	0.461389964323725	6.19450907743829	5.84669715236351e-10	3.63914781695819e-07
chr11	67169377	67171383	*	intron	34	NA	12407	uc001okr.3,uc021qmg.1,uc001okz.4,uc001ola.4,uc010rpq.1,uc009yrp.3,uc010rpr.2,uc001olc.4,uc021qmh.1,uc001oku.1,uc001okv.1,uc001okw.1,uc001okx.1	CARNS1,PPP1CA,RAD9A,TBC1D10C	5883,374403,57571,NA,5499	U2	26	31	58	58	27	47	76	34	34	30	20	19	25	14	26	19	241	380	407	319	180	299	313	159	681	563	316	637	368	304	223	466	200	1.56357305481985	0.383576239275582	4.0763032083864	4.57573456591386e-05	0.0051943074002379
chr11	67177562	67183148	*	intron	54	NA	12407	uc001okr.3,uc021qmg.1,uc001okz.4,uc001ola.4,uc010rpq.1,uc009yrp.3,uc010rpr.2,uc001olc.4,uc021qmh.1,uc001oku.1,uc001okv.1,uc001okw.1,uc001okx.1	CARNS1,PPP1CA,RAD9A,TBC1D10C	5883,374403,57571,NA,5499	U2	62	59	143	147	52	89	161	75	19	21	13	21	17	21	22	14	135	41	79	126	57	88	115	49	164	77	65	215	103	95	96	189	82.1875	2.95368881996723	0.43134694440603	6.84759416583905	7.51022569046783e-12	6.89499738968682e-09
chr11	67203822	67205087	-	intron	2	PTPRCAP	12409	uc001oli.1	PTPRCAP	5790	U2	36	16	44	50	37	30	88	42	54	26	44	21	56	52	28	24	30	7	29	15	10	20	36	13	91	59	50	76	51	67	73	49	41.375	1.85869786997147	0.441621486689235	4.20880307230028	2.56727011319253e-05	0.00330801762050167
chr11	67776163	67777789	+	intron	2	NA	12430	uc010rpy.2,uc001omy.1,uc001omz.3,uc001ona.3,uc001onb.3	ALDH3B1	221	U2	21	17	95	54	13	28	61	80	19	26	1	17	21	3	11	21	13	5	8	6	4	2	8	1	28	19	5	38	4	8	16	17	20.9375	3.15488415777657	0.732236426749019	4.308559424971	1.6432132852213e-05	0.00231869864655151
chr11	68035720	68039324	-	intron	6	C11orf24	12435	uc001onr.4	C11orf24	53838	U2	53	56	104	60	36	130	69	89	64	44	46	56	32	16	52	15	22	26	28	16	15	24	26	26	78	67	34	54	32	13	67	17	45.84375	1.86143662489875	0.480032237404543	3.87773253513814	0.000105434536385904	0.0097100911306173
chr11	68548214	68549238	*	intron	18	CPT1A	12440	uc021qmn.1,uc001oof.4,uc001oog.4	5S_rRNA,CPT1A	NA,1374	U2	0	2	1	3	1	1	0	1	68	35	26	1	1	2	27	11	472	531	599	231	329	417	441	246	633	629	525	425	303	263	420	223	214.59375	-4.18103234531836	0.82711821261577	-5.05493928382474	4.30527712453361e-07	0.000113539510350829
chr11	68816575	68821500	*	intron	2	TPCN2	12445	uc009ysk.1,uc001oor.2,uc010rqg.1,uc001oos.2,uc021qmo.1,uc001oou.3	BC064339,TPCN2	219931,NA	U2	83	117	194	186	52	184	79	72	17	38	9	51	39	20	16	19	40	18	26	16	10	16	17	6	57	46	18	40	14	16	18	17	48.46875	2.81102251976203	0.545983940988871	5.14854432288023	2.62515758706337e-07	7.41571679685575e-05
chr11	68822821	68825045	*	intron	8	TPCN2	12445	uc009ysk.1,uc001oor.2,uc010rqg.1,uc001oos.2,uc021qmo.1,uc001oou.3	BC064339,TPCN2	219931,NA	U2	29	20	19	30	19	19	24	18	7	14	7	8	9	12	6	4	61	65	54	55	25	68	40	23	149	98	35	94	44	25	55	46	36.9375	1.89137599515731	0.478470167672668	3.95296535279759	7.7188617313474e-05	0.00775791246101264
chr11	68847352	68848867	*	intron	32	TPCN2	12445	uc009ysk.1,uc001oor.2,uc010rqg.1,uc001oos.2,uc021qmo.1,uc001oou.3	BC064339,TPCN2	219931,NA	U2	19	23	80	71	25	37	40	34	10	15	9	18	15	13	8	7	91	87	78	58	37	69	62	35	184	124	45	118	52	39	72	60	51.09375	2.21685887478772	0.485693212201923	4.56431924328824	5.01117744801594e-06	0.000902737707443505
chr11	71701764	71705764	+	intron	14	RNF121	12471	uc001ora.3,uc001orb.3,uc001ord.3,uc009yst.3	RNF121	55298	U2	116	151	243	204	83	283	255	123	95	70	34	76	145	39	64	38	80	90	88	77	55	83	78	42	145	99	96	131	109	103	118	77	109.0625	1.94410644096014	0.386321402832051	5.03235499433438	4.84491044616305e-07	0.000126185005348977
chr11	71705899	71706485	+	intron	16	NA	12471	uc001ora.3,uc001orb.3,uc001ord.3,uc009yst.3	RNF121	55298	U2	118	175	161	125	79	176	120	51	55	27	29	30	36	9	11	17	58	81	74	57	41	59	57	31	128	96	91	98	80	79	109	62	75.625	2.92952686536227	0.401742288079986	7.29205501209025	3.05262458269793e-13	3.50319674083006e-10
chr11	71706598	71707240	+	intron	18	RNF121	12471	uc001ora.3,uc001orb.3,uc001ord.3,uc009yst.3	RNF121	55298	U12	51	29	47	50	25	40	56	28	21	16	17	10	14	6	13	5	46	88	71	49	37	59	49	25	107	90	82	75	61	56	100	51	46.0625	2.22915270449097	0.387131970518505	5.75812093613801	8.50554124884683e-09	3.94133902418567e-06
chr11	71760586	71773634	*	intron	60	NA	12472	uc001ore.1,uc001orf.1,uc021qmv.1,uc001org.1,uc001orh.2,uc001ori.2,uc009ysv.1,uc001orr.3,uc009ysz.3,uc009yta.3,uc010rqs.2,uc010rqt.2,uc010rqu.2,uc001ors.4,uc010rqv.2,uc010rqw.2,uc001orj.2,uc009ysw.1,uc001ork.1,uc001orl.1,uc001orm.1,uc001orn.2,uc009ysx.1,uc001oro.1,uc009ysy.2,uc001orp.3,uc001orq.3,uc021qmw.1,uc021qmx.1,uc001ort.3,uc009ytc.1,uc001orv.3,uc001orw.3	ANAPC15,IL18BP,LAMTOR1,LRTOMT,MIR3165,NUMA1	10068,220074,4926,100422953,55004,25906	U2	34	33	63	130	46	75	77	62	24	22	29	64	37	29	41	45	1	3	0	3	2	5	0	0	6	7	8	15	5	3	5	4	27.4375	2.75805627067862	0.625797627949824	4.40726546010456	1.04683858246826e-05	0.0016515582142192
chr11	71810303	71814228	*	intron	88	LAMTOR1	12472	uc001ore.1,uc001orf.1,uc021qmv.1,uc001org.1,uc001orh.2,uc001ori.2,uc009ysv.1,uc001orr.3,uc009ysz.3,uc009yta.3,uc010rqs.2,uc010rqt.2,uc010rqu.2,uc001ors.4,uc010rqv.2,uc010rqw.2,uc001orj.2,uc009ysw.1,uc001ork.1,uc001orl.1,uc001orm.1,uc001orn.2,uc009ysx.1,uc001oro.1,uc009ysy.2,uc001orp.3,uc001orq.3,uc021qmw.1,uc021qmx.1,uc001ort.3,uc009ytc.1,uc001orv.3,uc001orw.3	ANAPC15,IL18BP,LAMTOR1,LRTOMT,MIR3165,NUMA1	10068,220074,4926,100422953,55004,25906	U2	377	396	752	627	337	427	529	430	286	128	220	296	170	223	223	269	1019	995	1029	844	825	729	818	554	1759	956	724	1481	665	560	783	1255	646.4375	1.35856606474384	0.322782240083913	4.20892445752484	2.56589149607173e-05	0.00330801762050167
chr11	71822543	71823695	*	intron	104	ANAPC15	12472	uc001ore.1,uc001orf.1,uc021qmv.1,uc001org.1,uc001orh.2,uc001ori.2,uc009ysv.1,uc001orr.3,uc009ysz.3,uc009yta.3,uc010rqs.2,uc010rqt.2,uc010rqu.2,uc001ors.4,uc010rqv.2,uc010rqw.2,uc001orj.2,uc009ysw.1,uc001ork.1,uc001orl.1,uc001orm.1,uc001orn.2,uc009ysx.1,uc001oro.1,uc009ysy.2,uc001orp.3,uc001orq.3,uc021qmw.1,uc021qmx.1,uc001ort.3,uc009ytc.1,uc001orv.3,uc001orw.3	ANAPC15,IL18BP,LAMTOR1,LRTOMT,MIR3165,NUMA1	10068,220074,4926,100422953,55004,25906	U2	181	216	336	285	170	179	240	157	113	75	93	149	96	116	74	108	186	157	138	158	135	116	183	127	190	147	136	196	113	169	94	147	155.625	1.08848397985903	0.26838988268601	4.05560734616977	5.0004200736693e-05	0.00554359778023777
chr11	71936211	71938924	*	intron	2	NA	12476	uc001osf.3,uc001osg.3,uc001osh.4	INPPL1,PHOX2A	3636,401	U2	327	161	197	439	260	298	393	417	286	169	159	108	172	252	165	222	103	68	72	78	42	60	58	74	179	142	83	136	86	113	85	113	172.40625	1.45650734007083	0.327883848368468	4.44214421453917	8.90668293124716e-06	0.00143665506404744
chr11	72443643	72463372	*	intron	66	ARAP1	12480	uc009yti.1,uc021qmz.1,uc001osr.3,uc001oss.3,uc009yth.3,uc010rre.2,uc001osu.3,uc001osv.3,uc001osy.3,uc001osz.4,uc001ota.3,uc001otb.3	ARAP1,BC150585,MIR4692,STARD10	NA,100616410,116985,10809	U2	485	516	1431	947	291	814	491	370	312	152	118	510	349	169	265	258	219	143	123	232	108	144	153	96	273	112	104	380	153	174	211	230	322.90625	1.75184555581344	0.451818696653037	3.87731974969314	0.000105613518787833	0.0097204803354017
chr11	72794786	72851075	*	intron	68	FCHSD2	12481	uc001otc.1,uc010rrf.1,uc001otd.3,uc001ote.3,uc009ytj.2,uc001oth.4,uc009ytl.3,uc010rrg.2,uc001oti.2	ATG16L2,FCHSD2	89849,9873	U2	213	86	186	341	161	188	405	233	75	78	105	100	100	99	105	81	432	354	324	363	369	343	302	226	345	416	212	366	330	235	367	382	247.5625	1.25468018147984	0.309234458612593	4.05737506456775	4.96273495262288e-05	0.00551847861768079
chr11	73389008	73390698	-	intron	2	RAB6A	12488	uc021qnd.1,uc001oue.3,uc001ouf.3,uc009yts.3,uc001oug.3	RAB6A	5870	U12	325	317	389	427	275	472	424	204	37	20	47	41	30	30	70	35	224	398	307	295	276	306	260	180	708	404	270	461	379	264	533	347	273.59375	3.77566726814419	0.328023844560436	11.5103439300388	1.17010814648926e-30	1.86400577518409e-26
chr11	73739444	73744395	-	intron	4	C2CD3	12494	uc001out.3,uc001ouu.2,uc001ouv.2	C2CD3	26005	U12	210	185	224	239	141	203	331	218	25	31	50	41	51	36	31	55	41	48	69	57	37	65	53	34	73	82	42	91	67	71	80	58	94.96875	2.93337487185789	0.291913320357979	10.0487873189913	9.30048427466109e-24	5.25452321752997e-20
chr11	73914867	73915397	*	intron	4	PPME1	12495	uc001ouw.4,uc009yty.4,uc001oux.3,uc001ova.3,uc001ouy.4,uc021qnf.1,uc001ouz.3,uc010rrj.2	BC048427,P4HA3,PPME1,SNORA7	51400,NA,283208	U12	52	44	63	45	34	44	57	48	9	39	43	8	27	15	18	14	178	258	186	131	93	153	233	174	246	307	494	172	300	202	318	202	131.46875	1.83410708392173	0.39507709206234	4.6424030164531	3.44380299211322e-06	0.000656974744052581
chr11	74168649	74172999	-	intron	2	KCNE3	12497	uc001ovc.3,uc001ovd.2,uc021qng.1	KCNE3	10008,NA	U2	57	62	211	181	53	214	128	66	26	10	14	27	6	9	49	9	101	212	157	114	96	195	94	100	266	160	74	232	76	80	227	77	105.71875	2.85311517435884	0.557134376392504	5.12105390594101	3.03832768917239e-07	8.31115585187337e-05
chr11	74660445	74663268	+	intron	2	NA	12502	uc001ovu.2,uc021qni.1	Mir_548,SPCS2	9789,NA	U2	19	42	74	44	14	162	35	15	17	16	15	14	12	23	19	9	10	6	9	8	5	8	5	4	32	14	11	11	3	7	15	10	21.5	2.60113354109478	0.629128383461354	4.13450355996307	3.55722739893459e-05	0.00427953975685257
chr11	75046231	75062631	-	intron	32	NA	12511	uc001owe.2,uc001owf.2,uc010rrt.2	ARRB1,MIR326	408,442900	U2	141	43	170	126	62	225	220	82	13	28	7	29	45	47	26	15	31	34	43	22	34	44	45	40	73	70	21	33	39	34	13	25	58.75	2.41982962513664	0.516309273465971	4.68678319274103	2.77532698668911e-06	0.00055017018496049
chr11	75526570	75549988	+	intron	2	NA	12520	uc001oxc.3,uc010rrw.2,uc009yuh.1,uc001oxd.3,uc010rrx.2,uc010rry.2	UVRAG	7405	U2	69	73	155	179	42	313	98	63	31	37	11	29	68	38	36	56	18	14	6	13	11	8	9	13	9	18	19	14	11	13	19	12	47.03125	2.01873599123077	0.521226817147615	3.8730470590101	0.00010748306389895	0.00983944044969644
chr11	77630025	77632385	*	intron	36	INTS4	12539	uc001oyp.3,uc001oyq.3,uc001oyr.1,uc001oys.3,uc001oyt.3,uc001oyu.1,uc001oyv.1	AAMDC,INTS4	28971,92105	U2	5	19	17	11	4	15	19	6	0	0	2	6	1	0	3	0	105	175	119	124	131	170	129	76	184	147	98	213	127	102	159	98	70.78125	3.13252253255144	0.580465479590797	5.39656989552545	6.79269572940514e-08	2.35330059853658e-05
chr11	77632520	77633401	*	intron	38	INTS4	12539	uc001oyp.3,uc001oyq.3,uc001oyr.1,uc001oys.3,uc001oyt.3,uc001oyu.1,uc001oyv.1	AAMDC,INTS4	28971,92105	U12	31	22	34	44	16	46	39	16	7	3	8	11	3	8	16	7	71	163	99	95	95	123	90	54	152	124	87	186	96	87	124	80	63.65625	2.22157174414544	0.419791140155425	5.29208821158759	1.20927534695408e-07	3.89548428816064e-05
chr11	77825845	77830227	-	intron	20	ALG8	12541	uc001oyz.1,uc001oza.1,uc009yuy.1	ALG8	79053	U2	7	12	27	24	2	16	11	4	3	6	0	3	5	1	0	2	9	68	42	20	18	33	23	5	74	66	29	75	38	11	31	22	21.46875	3.0310144354812	0.766532473291304	3.95418921062373	7.67946210288285e-05	0.00773235590857177
chr11	77830296	77832110	-	intron	22	ALG8	12541	uc001oyz.1,uc001oza.1,uc009yuy.1	ALG8	79053	U12	5	4	17	12	8	14	16	4	3	0	0	0	4	2	2	0	24	149	90	48	42	68	45	13	170	151	60	159	85	28	61	52	41.75	3.53981269165692	0.770244621555809	4.59569933056707	4.31300254350693e-06	0.000800948018487185
chr11	85742654	85779692	-	intron	40	PICALM	12564	uc001pbk.3,uc010rtk.2,uc001pbl.3,uc001pbm.3,uc001pbn.3,uc010rtl.2,uc001pbo.1	PICALM	8301	U2	2594	1352	2657	6280	1957	5076	2204	1433	484	790	961	1111	1271	1577	866	1427	1022	852	618	639	887	707	938	956	908	891	808	856	936	658	1056	639	1419.09375	1.50128543736291	0.373508190293173	4.0194177166089	5.83421527201909e-05	0.00622184469672952
chr11	85780140	85780761	-	intron	42	NA	12564	uc001pbk.3,uc010rtk.2,uc001pbl.3,uc001pbm.3,uc001pbn.3,uc010rtl.2,uc001pbo.1	PICALM	8301	U2	36	39	90	44	19	80	31	41	8	14	13	10	15	6	11	6	530	399	259	393	478	287	457	474	343	337	366	341	368	314	397	318	203.875	1.95959931319582	0.357241392172415	5.48536467535111	4.12617321493384e-08	1.51148618967899e-05
chr11	85966330	85967428	+	intron	8	EED	12566	uc010rtm.2,uc001pbp.3,uc001pbq.3,uc001pbr.3,uc010rtn.1	EED	8726	U12	183	44	86	197	190	71	223	175	14	25	30	15	20	8	13	26	159	122	102	146	159	142	148	132	131	109	164	113	74	121	79	99	103.75	2.6339715953893	0.395130953349961	6.66607253382256	2.62739445119573e-11	2.19287416545167e-08
chr11	93394941	93399847	*	intron	2	KIAA1731	12605	uc009ywb.1,uc001pdu.1,uc001pdv.3,uc001pdw.1,uc001pdx.1,uc001pec.3,uc001pdz.3,uc009ywe.3,uc009ywf.1,uc009ywg.1,uc021qot.1,uc009ywh.3,uc001ped.3	KIAA1731,MIR1304,SCARNA9,SNORA18,SNORA40,SNORA8,SNORD5,TAF1D	85459,619383,NA,79101,654320,692072,677805,100302240,677822	U2	11	25	92	18	10	53	44	21	5	5	6	6	6	6	12	8	60	54	28	36	43	44	50	29	30	39	41	68	32	74	67	33	33	2.50184157684581	0.526227339609056	4.75429797833095	1.99137151539084e-06	0.000422374986001643
chr11	105948621	105950193	*	intron	8	AASDHPPT	12669	uc001pjc.1,uc010rvn.1,uc001pjd.1,uc001pja.3,uc001pjb.3,uc009yxm.3	AASDHPPT,KBTBD3	60496,143879	U2	16	9	39	10	10	43	16	5	3	7	5	11	4	3	6	2	164	135	97	98	115	84	144	113	164	124	176	191	91	124	195	95	71.84375	2.14002599694795	0.493903806540179	4.33288014510141	1.47171239557956e-05	0.00214681478573851
chr11	116655165	116655570	-	intron	12	ZNF259	12739	uc001ppp.3	ZNF259	8882	U12/U2	162	117	178	252	200	267	156	136	82	104	69	157	132	84	39	98	144	150	170	250	162	195	158	167	427	470	367	498	333	339	261	336	208.125	2.05881488466007	0.306072539937477	6.72655862914272	1.73722669410217e-11	1.4923183671155e-08
chr11	117050163	117052131	*	intron	2	SIDT2	12747	uc001pqg.2,uc010rxe.1,uc001pqh.1,uc001pqi.1,uc001pql.1,uc001pqm.3,uc001pqn.3,uc001pqo.3,uc001pqp.3,uc001pqk.1	LOC100652768,SIDT2,TAGLN	51092,6876,100652768	U2	13	16	44	33	12	53	21	10	4	10	7	27	12	6	13	8	41	37	51	48	57	53	49	56	77	110	67	77	72	57	96	60	40.53125	1.86734414992373	0.450513926646105	4.14491992251018	3.39932481172238e-05	0.00414043963157824
chr11	117282634	117282787	+	intron	74	CEP164	12750	uc001prb.4,uc001prc.3,uc001prd.2,uc010rxj.1,uc010rxk.1,uc001prf.3,uc009yzp.1,uc001prg.1	CEP164	22897	U12	17	34	40	34	15	49	25	13	10	8	5	10	18	0	3	2	26	35	39	32	32	38	25	15	64	68	55	64	52	42	33	38	29.40625	2.80076927478564	0.486987936596915	5.75120873497913	8.86076322123682e-09	4.08020091491267e-06
chr11	118443266	118444334	+	intron	2	ARCN1	12770	uc001ptq.3,uc009zag.3,uc010ryg.2	ARCN1	372	U2	60	67	123	136	43	231	121	57	44	39	18	22	31	32	27	49	137	35	38	53	75	44	69	63	129	58	87	84	48	119	104	28	70.96875	2.03150780894208	0.480962830677331	4.22383535559524	2.40179541170951e-05	0.00315006190546648
chr11	118960976	118962122	+	intron	18	HMBS	12782	uc009zao.2,uc001puz.1,uc001pva.1,uc001pve.2,uc001pvf.1	HMBS	3145	U12	3674	3688	4444	2418	1317	3344	4257	5031	1798	1709	1990	424	1859	679	580	1108	1607	2164	1865	1270	769	1554	2231	2406	2232	2868	3396	1162	2708	1825	2097	1772	2195.1875	1.8545054593861	0.426675028156425	4.34641199275018	1.38382537318182e-05	0.00204295739238992
chr11	119040012	119042064	+	intron	2	NLRX1	12788	uc010rzc.1,uc001pvu.3,uc001pvv.3,uc001pvw.3,uc001pvx.3	NLRX1	79671	U2	99	59	116	135	72	137	170	116	35	33	35	56	55	73	42	45	43	28	33	34	28	31	34	31	67	44	34	59	26	16	27	24	57.40625	1.45418032906546	0.36839723032798	3.94731612876357	7.90321720056844e-05	0.00790822400710558
chr11	119077323	119103157	+	intron	2	CBL	12791	uc001pwe.4	CBL	867	U2	54	46	101	202	44	140	85	56	19	20	12	15	28	30	21	37	185	144	89	138	171	95	116	169	196	129	61	167	137	226	94	124	98.46875	2.03476489279935	0.434665681680297	4.68121818344045	2.85175227640816e-06	0.000561531430480461
chr11	123431361	123448074	+	intron	4	GRAMD1B	12819	uc001pyw.2,uc001pyx.2,uc010rzw.2,uc010rzx.1,uc009zbe.1,uc001pyy.2	GRAMD1B	57476	U2	29	14	35	24	19	37	47	29	7	5	8	14	9	12	12	3	41	35	37	41	30	30	57	51	58	57	73	67	27	49	58	38	32.90625	2.14825669043024	0.39040789210602	5.50259544918948	3.74240495260915e-08	1.38821487551418e-05
chr11	124543849	124545133	*	intron	38	SPA17	12847	uc001qaj.4,uc001qak.4,uc001qal.4,uc009zbf.3,uc001qai.2,uc009zbh.3,uc001qap.3,uc001qan.3,uc021qru.1,uc001qao.2	SIAE,SPA17,TBRG1	84897,NA,53340,54414	U2	1	6	21	13	3	31	4	2	1	0	2	2	0	0	3	1	15	127	62	22	30	44	28	32	75	90	42	50	34	20	38	47	26.4375	3.30742572348224	0.853082046498122	3.87703121529651	0.00010573879655616	0.0097244637866243
chr11	124933323	124946652	+	intron	2	SLC37A2	12856	uc001qbn.3,uc010sau.2,uc010sav.1,uc001qbp.3	SLC37A2	219855	U2	334	56	221	218	70	114	204	212	7	24	22	17	105	11	12	12	26	28	25	15	13	33	6	8	48	45	11	20	29	6	13	7	61.625	2.98357261785848	0.691366710607295	4.3154704617434	1.59263348179388e-05	0.00226827078905396
chr11	129830978	129872518	*	intron	44	NA	12891	uc009zcu.2,uc001qfj.3,uc001qfk.3,uc001qfl.3,uc010sbx.2,uc001qfm.3,uc001qfn.3,uc009zcs.1,uc009zct.1	LINC00167,PRDM10	440072,56980	U2	190	359	453	238	92	416	386	185	82	87	66	80	82	62	139	52	12	11	8	12	7	10	10	5	15	14	7	15	12	16	20	9	98.5	2.36105949331916	0.437738146850693	5.39377139119768	6.89939886380493e-08	2.38464328776682e-05
chr12	2985682	2986085	*	intron	24	NA	12944	uc021qtc.1,uc031qfo.1,uc001qlh.4,uc001qli.4,uc010see.3,uc031qfp.1,uc031qfq.1,uc031qfr.1,uc010sef.1,uc009zec.1,uc001qlj.2,uc010seh.1,uc010sei.1,uc001qle.3,uc001qlf.3,uc001qlg.3,uc009zea.3,uc009zeb.3	FOXM1,LOC100507424,RHNO1,TULP3	100507424,83695,7289,2305	U2	3	4	3	1	4	14	5	3	2	1	0	0	0	0	0	1	11	16	23	13	14	20	22	13	33	28	33	39	12	24	17	34	12.28125	3.94641538193129	0.883944772200778	4.46454971627448	8.02373165180505e-06	0.00132728605127095
chr12	2998692	3000032	*	intron	34	NA	12944	uc021qtc.1,uc031qfo.1,uc001qlh.4,uc001qli.4,uc010see.3,uc031qfp.1,uc031qfq.1,uc031qfr.1,uc010sef.1,uc009zec.1,uc001qlj.2,uc010seh.1,uc010sei.1,uc001qle.3,uc001qlf.3,uc001qlg.3,uc009zea.3,uc009zeb.3	FOXM1,LOC100507424,RHNO1,TULP3	100507424,83695,7289,2305	U2	12	6	14	4	7	8	14	5	2	1	2	3	6	0	3	4	93	74	73	41	67	69	58	47	104	119	76	89	63	64	109	60	40.53125	2.12691138760292	0.485909866624629	4.37717266862165	1.20228726668983e-05	0.00183393129248047
chr12	6486524	6493198	*	intron	28	NA	12973	uc010sfc.2,uc001qny.2,uc001qnz.2,uc001qnv.3,uc001qnw.3,uc001qnx.3,uc010sfb.2	LTBR,SCNN1A	4055,6337	U2	8	2	2	9	1	8	11	7	3	5	3	0	3	1	1	1	18	11	19	8	11	11	22	11	81	47	22	27	20	19	15	23	13.4375	2.69176709797868	0.683238529307109	3.93971794990613	8.15774610175115e-05	0.00808348838861523
chr12	6647789	6648126	-	intron	2	IFFO1	12979	uc001qoy.3,uc001qoz.2,uc001qpa.2,uc001qpb.1,uc001qpc.2,uc001qpe.2,uc001qpf.2,uc010sfe.2,uc001qpg.3	IFFO1	25900	U2	4	6	28	2	1	4	6	1	2	2	1	1	3	0	1	1	16	37	52	42	19	44	13	8	123	72	20	86	47	26	36	52	23.625	3.24100553458555	0.8289656122379	3.90969840815958	9.24114258092978e-05	0.00888389500746412
chr12	6687084	6687194	*	intron	8	CHD4	12981	uc001qpq.1,uc001qpn.3,uc001qpo.3,uc001qpp.3,uc001qpr.1	AK096395,CHD4,SCARNA11	NA,1108,677780	U12	551	155	279	910	458	210	838	638	31	82	79	108	104	49	22	207	628	494	432	768	576	454	792	722	604	634	321	419	491	612	310	1294	446	2.51146622844183	0.519084288627149	4.83826284760813	1.30978854339935e-06	0.000298306513848329
chr12	7076412	7076499	-	intron	8	NA	13002	uc010sft.2,uc021quf.1,uc021qug.1,uc031qfx.1,uc001qsg.3,uc010sfu.1	PHB2,SCARNA12	11331,677777	U2	340	192	289	240	253	310	289	225	112	150	171	79	126	195	88	131	359	471	471	307	411	345	399	378	1003	1222	692	792	699	624	590	524	389.90625	1.99155069794737	0.269019840680496	7.40298816960736	1.33153616445037e-13	1.68614949831559e-10
chr12	7076770	7076838	-	intron	10	NA	13002	uc010sft.2,uc021quf.1,uc021qug.1,uc031qfx.1,uc001qsg.3,uc010sfu.1	PHB2,SCARNA12	11331,677777	U2	113	99	153	162	153	192	171	126	96	119	126	72	82	136	52	133	311	485	451	316	386	306	348	350	1129	1456	781	917	750	684	637	574	370.8125	1.74889111558577	0.294981927841136	5.92880766759257	3.05142240526728e-09	1.59513377714209e-06
chr12	7985411	7999883	*	intron	18	NA	13018	uc021qui.1,uc001qtp.1,uc001qtk.3,uc001qtl.3,uc001qtm.3,uc010sgg.2,uc001qtn.3,uc010sgh.2	NANOGP1,SLC2A14,Y_RNA	NA,144195	U2	67	161	168	155	72	193	117	96	35	24	41	68	50	19	52	16	75	81	88	55	164	44	80	90	43	125	130	247	126	68	1217	142	128.40625	3.38614692506628	0.645334656385695	5.24711774202701	1.54497167722429e-07	4.82862818260654e-05
chr12	11803095	11905383	*	intron	2	ETV6	13093	uc001qzz.3,uc001raa.1,uc001rab.1,uc001rac.3,uc001rad.3,uc001rae.3,uc001raf.1,uc021qvi.1,uc031qgi.1,uc001rah.4,uc010shl.1	BC038742,BCL2L14,ETV6,LRP6,MIR1244-1,RNU6-19P	2120,NA,79370,100302285,4040	U2	724	991	1480	896	523	1657	1082	785	216	316	396	241	312	338	375	233	272	160	122	77	107	118	145	72	166	195	158	225	99	153	272	104	406.5625	2.10013015526074	0.368746804744487	5.69531756815076	1.23142495232266e-08	5.34061496305181e-06
chr12	12496349	12503011	-	intron	6	MANSC1	13094	uc010shm.1,uc001rai.1,uc001raj.1	MANSC1	54682	U2	16	52	109	89	37	80	94	54	43	17	21	27	35	30	11	72	7	21	26	15	20	27	36	24	120	21	33	64	41	20	59	53	42.9375	2.27613007132965	0.549488337077797	4.14227185136305	3.43882387296078e-05	0.00417470376174238
chr12	19593662	19615443	+	intron	4	AEBP2	13143	uc001ree.2,uc001ref.2,uc001reg.2	AEBP2	121536	U2	286	283	333	349	388	367	442	483	90	199	180	149	128	299	158	192	58	39	42	32	57	41	74	62	74	51	44	73	53	54	68	53	162.53125	1.28586648957913	0.297035161257555	4.3290042974548	1.49785011216868e-05	0.00216794312165112
chr12	29524604	29534047	-	intron	26	ERGIC2	13193	uc001riv.3,uc001riw.3	ERGIC2	51290	U2	11	58	117	66	22	111	47	40	32	14	11	11	13	5	14	15	52	60	47	54	43	61	64	43	155	48	35	83	40	45	126	26	49.03125	2.43335296277672	0.554948280578659	4.38482836677933	1.16077263231792e-05	0.0017835708606598
chr12	30843512	30848497	-	intron	48	IPO8	13196	uc010sjt.2,uc001rjd.3,uc001rje.1	IPO8	10526	U2	15	11	36	28	24	35	15	20	6	7	12	13	5	13	9	10	66	91	79	108	87	85	83	71	156	103	78	124	72	67	77	69	52.34375	1.44975748119764	0.3708923905709	3.90883587276107	9.27419420411639e-05	0.00889819862328719
chr12	32112426	32113710	+	intron	2	KIAA1551	13209	uc001rks.3	KIAA1551	55196	U2	53	37	183	67	44	74	118	67	35	23	31	39	61	13	13	25	144	88	65	96	141	99	167	169	240	84	123	218	171	107	160	124	96.21875	1.76235043222732	0.453114224503537	3.88941758374122	0.000100485085953302	0.00937773553426838
chr12	32113806	32123122	+	intron	4	KIAA1551	13209	uc001rks.3	KIAA1551	55196	U2	166	116	287	274	75	206	296	114	82	49	45	83	139	52	58	116	220	138	115	155	220	158	243	258	397	134	198	355	275	143	251	210	175.875	1.67906079118667	0.414625837142128	4.04958070813881	5.13094805154721e-05	0.0056584110520715
chr12	48196058	48213549	*	intron	60	HDAC7	13254	uc001rqc.3,uc001rqd.3,uc001rqe.3,uc001rqj.4,uc001rqk.5,uc010slo.2,uc009zkv.1	HDAC7,SLC48A1	55652,51564	U2	140	157	367	368	182	413	222	179	120	107	37	110	87	101	67	118	14	5	8	11	3	9	11	5	21	51	11	44	12	5	10	30	94.53125	2.92004431697748	0.529105650754887	5.51883033721411	3.41263473481904e-08	1.28536449769685e-05
chr12	49054403	49056342	-	intron	10	NA	13268	uc001rrw.2,uc001rrz.2,uc001rrx.2,uc001rry.2,uc001rsa.2,uc001rsb.1,uc001rsc.1	KANSL2,SNORA2A,SNORA2B,SNORA34	54934,677815,677793,677794	U2	792	345	740	1326	758	792	1159	824	220	376	305	269	424	325	152	303	300	206	194	359	346	215	308	320	105	266	267	347	241	496	151	270	421.90625	1.43556164557588	0.370865151424925	3.87084534650996	0.000108458586959601	0.00991400573382493
chr12	49056438	49061239	-	intron	12	NA	13268	uc001rrw.2,uc001rrz.2,uc001rrx.2,uc001rry.2,uc001rsa.2,uc001rsb.1,uc001rsc.1	KANSL2,SNORA2A,SNORA2B,SNORA34	54934,677815,677793,677794	U2	1766	758	1767	3261	1465	1639	3221	2000	236	559	402	411	774	181	114	459	91	46	42	80	74	45	74	74	24	43	51	63	43	111	41	55	624.0625	2.05256543243988	0.463249980898837	4.43079442433504	9.38865623509113e-06	0.00150231795244144
chr12	49061377	49061475	-	intron	14	NA	13268	uc001rrw.2,uc001rrz.2,uc001rrx.2,uc001rry.2,uc001rsa.2,uc001rsb.1,uc001rsc.1	KANSL2,SNORA2A,SNORA2B,SNORA34	54934,677815,677793,677794	U2	163	71	152	268	144	120	248	155	19	47	30	35	41	37	12	23	213	143	117	284	247	152	220	233	96	268	236	322	222	461	135	262	161.75	2.75195445873847	0.41587627857569	6.61724315742047	3.65959277767785e-11	2.89015355855609e-08
chr12	49108308	49110297	-	intron	16	CCNT1	13269	uc001rsd.4,uc009zkz.3	CCNT1	904	U12	196	99	349	336	105	383	336	186	35	45	41	138	130	25	33	37	123	108	68	164	126	154	156	109	51	113	126	224	105	190	118	87	140.5	2.04825077645643	0.494783395732121	4.13969182095465	3.47772699448986e-05	0.00420455762470452
chr12	49239566	49245866	-	intron	32	DDX23	13273	uc001rsm.3	DDX23	9416	U2	43	45	95	85	48	102	114	74	33	23	39	18	41	44	29	29	84	233	214	123	98	184	109	97	328	239	125	241	164	132	161	124	109.9375	1.64997610590891	0.389987342243382	4.23084527927882	2.32814775042474e-05	0.00306716239913132
chr12	49494430	49495032	-	intron	8	LMBR1L	13286	uc001rtg.4,uc001rth.4,uc001rti.4,uc001rtj.1,uc009zld.1,uc010smf.1,uc009zle.1	LMBR1L	55716	U12	731	341	287	710	749	540	723	725	191	265	464	297	470	573	382	473	66	32	30	44	58	48	42	54	76	70	63	65	70	67	119	75	278.125	1.3195010497165	0.338210457593212	3.90142001848904	9.56300587187579e-05	0.00908040479339012
chr12	49621950	49658863	*	intron	2	NA	13289	uc010smh.1,uc021qxo.1,uc001rtt.1,uc010smi.1	D28390,TUBA1C	84790,NA	U2	91	126	511	261	57	203	131	95	58	33	16	98	53	13	32	31	155	356	339	175	135	260	278	162	479	578	258	396	323	143	166	247	195.59375	2.62044332067354	0.552635485173599	4.7417210638408	2.11910257200355e-06	0.000444053258358512
chr12	50153105	50155486	+	intron	18	TMBIM6	13299	uc001rux.2,uc010sml.1,uc001ruy.2,uc001ruz.2	TMBIM6	7009	U2	16	12	4	13	11	11	17	20	517	20	12	20	257	14	16	24	3244	4460	4102	2745	3263	3553	3333	2459	5575	3782	3164	4363	2665	2044	3230	3233	1756.21875	-3.03404168730582	0.764765286020372	-3.96728479020555	7.26961056017948e-05	0.00740537381426106
chr12	50414961	50419110	-	intron	38	NA	13308	uc001rvs.2,uc001rvt.2,uc001rvu.2,uc009zlm.1	RACGAP1	29127	U2	25	49	122	59	19	285	53	34	19	15	20	27	16	16	20	18	6	22	12	4	12	6	10	7	26	12	8	19	16	13	19	9	31.1875	2.72394118476628	0.615243006791755	4.42742323715396	9.53654944600491e-06	0.001521012332
chr12	51637718	51639132	*	intron	8	NA	13327	uc001ryb.3,uc010snc.2,uc010snd.2,uc010sne.2,uc021qxy.1,uc010snf.1,uc001ryd.1,uc001rye.1,uc001ryf.1	DAZAP2,SMAGP	9802,57228	U2	56	31	141	98	47	103	61	83	24	19	7	43	26	20	15	39	1893	1222	1142	1745	1622	1121	1986	1700	1297	1084	1407	1490	1256	1669	1044	1758	757.78125	1.50788369127661	0.375300823503691	4.01780011351822	5.87439941392379e-05	0.00624390848849137
chr12	53690060	53690213	+	intron	6	NA	13377	uc001scl.3,uc001scm.3,uc001scn.3,uc001sco.3	PFDN5	5204	U2	231	128	204	324	287	168	356	284	115	193	276	162	229	169	135	214	1969	1870	1655	1562	2427	1243	1912	2504	3782	5066	3587	3648	3672	3560	3256	2882	1502.1875	1.36860128987457	0.283396476201097	4.82928125367167	1.37026750877233e-06	0.000309190023296611
chr12	53840428	53845885	*	intron	8	NA	13383	uc001scy.4,uc001scz.4,uc010soh.1,uc001sda.4,uc001sdb.4,uc001sdc.4,uc001sdd.4,uc001sde.4,uc001sdf.4,uc001sdi.4,uc001sdl.4,uc001sdg.1,uc010soi.2,uc010soj.2,uc001sdk.4,uc001sdm.2,uc001sdn.2	MAP3K12,PCBP2,PRR13	54458,5094,7786	U2	731	373	558	878	497	492	877	608	211	196	260	273	261	212	151	316	1302	865	849	1002	901	651	1105	869	749	953	843	751	651	889	698	681	645.40625	1.13565386948453	0.252939013441368	4.48983276258322	7.12791141098775e-06	0.00121325642050316
chr12	54689564	54693930	-	intron	4	NA	13404	uc009znk.4,uc001sfq.4,uc001sfr.5,uc009znl.4	NFE2	4778	U2	163	293	304	305	116	213	519	208	107	80	73	115	75	40	79	79	64	272	219	156	92	237	166	114	221	169	116	171	191	92	105	164	166.1875	1.60762546325365	0.407461846443444	3.945462568547	7.96460738650239e-05	0.00794799641865146
chr12	54718966	54730999	+	intron	2	NA	13405	uc001sfs.2,uc001sft.3,uc009znm.2,uc010sot.2,uc031qhp.1,uc010sou.2	COPZ1,MIR148B	22818,442892	U2	177	103	107	160	92	117	176	116	78	71	36	61	77	66	52	46	146	224	141	93	100	130	113	85	305	208	85	201	174	88	154	98	121.25	1.45306863337869	0.361087713739072	4.02414310454413	5.71831396174979e-05	0.00612677091745669
chr12	54737101	54739243	+	intron	10	COPZ1	13405	uc001sfs.2,uc001sft.3,uc009znm.2,uc010sot.2,uc031qhp.1,uc010sou.2	COPZ1,MIR148B	22818,442892	U2	12	7	15	23	13	7	13	6	4	0	0	8	8	4	5	3	439	766	524	351	370	520	411	267	1138	771	359	738	578	303	622	376	270.65625	2.00621435914752	0.511034155449394	3.92579309573406	8.6444438544492e-05	0.00844287427600802
chr12	56325129	56325811	+	intron	2	NA	13441	uc009zoc.1,uc001sih.1,uc001sii.1,uc009zod.1,uc001sij.3,uc009zoe.1,uc001sik.3,uc001sil.3,uc001sim.3,uc001sin.3,uc009zof.3,uc001sio.3	DGKA	1606	U2	33	29	72	60	30	92	40	41	11	12	8	9	18	11	15	13	24	21	30	31	35	39	20	26	55	28	14	45	71	47	46	27	32.90625	2.59228124809294	0.426580278624362	6.07688957504679	1.22536080909962e-09	7.17119224426576e-07
chr12	57135622	57136770	-	intron	12	PRIM1	13472	uc001smd.3	PRIM1	5557	U12	86	44	98	74	57	88	158	79	14	6	21	9	12	4	7	10	111	266	149	99	106	168	120	88	303	398	273	332	236	206	258	139	125.59375	3.9971347540682	0.41257842495054	9.68818171853601	3.38501132290691e-22	1.46245431839931e-18
chr12	57136881	57137848	-	intron	14	PRIM1	13472	uc001smd.3	PRIM1	5557	U2	44	41	80	55	40	92	102	45	12	15	30	5	14	11	18	7	101	230	123	86	85	139	100	73	246	329	232	277	197	155	206	116	103.3125	3.06335452044398	0.421271893408089	7.27168028149575	3.55043125320341e-13	4.01179613905237e-10
chr12	57144980	57145979	-	intron	24	PRIM1	13472	uc001smd.3	PRIM1	5557	U2	11	23	46	25	10	35	28	16	13	15	16	10	10	15	6	11	109	217	123	103	80	108	106	74	234	263	192	223	164	128	154	109	83.65625	1.68811297332587	0.40778170981949	4.13974666512908	3.4768956931263e-05	0.00420455762470452
chr12	57466696	57472401	-	intron	16	TMEM194A	13481	uc001smx.3,uc001smy.3,uc010sra.2	TMEM194A	23306	U2	54	56	117	66	19	111	108	45	10	17	6	5	6	10	21	8	69	52	61	29	26	45	46	17	82	71	21	66	49	21	61	29	43.875	3.00828838075416	0.527971467806995	5.69782377303363	1.21346384834132e-08	5.30504003197625e-06
chr12	57505197	57522281	*	intron	58	NA	13482	uc001smz.3,uc001snb.3,uc010sre.2,uc001snc.1,uc001snd.3,uc009zph.1,uc009zpi.1,uc021qzh.1,uc009zpe.3,uc001sna.3,uc009zpf.3,uc010srb.2,uc010src.2,uc010srd.2,uc009zpg.3	LRP1,MIR1228,NAB2,STAT6	4665,4035,100302201,6778	U2	30	28	68	61	18	53	41	38	15	19	6	15	24	6	24	10	76	92	74	92	43	82	49	46	177	129	33	156	122	54	102	103	58.9375	2.1628312718343	0.461655712345387	4.68494424307303	2.80036154850945e-06	0.000554384782945011
chr12	57789602	57824502	-	intron	74	R3HDM2	13485	uc001snp.2,uc001snq.2,uc009zpl.2,uc010srm.1,uc010srn.1,uc001snu.2,uc001snr.2,uc009zpm.1,uc001sns.2,uc001snt.2,uc009zpo.1	KIAA1002,R3HDM2,STAC3	246329,22864,NA	U2	168	184	270	245	129	353	234	155	102	96	46	142	95	73	132	97	29	56	73	43	59	72	44	36	71	77	29	70	67	46	71	73	107.40625	1.44112297183244	0.349774561606922	4.12014803252612	3.78629055005048e-05	0.00449983477159034
chr12	57916795	57917811	*	intron	2	MBD6	13489	uc001soj.1,uc001sok.1,uc001sol.1,uc001som.2,uc009zpv.2,uc009zpw.2,uc021qzn.2	DCTN2,MBD6	114785,10540	U2	181	113	190	158	84	158	161	110	94	72	62	117	85	81	155	90	234	132	163	177	127	139	172	94	286	142	211	373	142	226	358	231	159.9375	1.28088619471362	0.329005385227758	3.89320738269044	9.89275128005683e-05	0.00929140609834647
chr12	58139015	58139527	*	intron	2	TSPAN31	13499	uc001spt.3,uc009zqb.3,uc010ssa.2,uc010ssc.1,uc001spv.3,uc001spw.3,uc010ssb.2	CDK4,DM110804,TSPAN31	6302,NA,1019	U2	17	17	31	24	36	41	48	40	25	11	33	3	13	23	7	13	7	35	21	10	13	21	10	6	67	59	28	64	23	18	42	26	26	2.39931597660465	0.555997048367401	4.31533941349125	1.59357862818765e-05	0.00226827078905396
chr12	58139696	58139958	*	intron	4	TSPAN31	13499	uc001spt.3,uc009zqb.3,uc010ssa.2,uc010ssc.1,uc001spv.3,uc001spw.3,uc010ssb.2	CDK4,DM110804,TSPAN31	6302,NA,1019	U12	22	18	30	20	41	41	66	36	11	10	24	13	12	16	17	10	18	71	46	21	27	44	19	15	176	153	55	159	58	40	101	67	45.53125	2.90994204947922	0.507963485037153	5.72864415493642	1.01236503503423e-08	4.50436598381337e-06
chr12	58140040	58140371	*	intron	6	TSPAN31	13499	uc001spt.3,uc009zqb.3,uc010ssa.2,uc010ssc.1,uc001spv.3,uc001spw.3,uc010ssb.2	CDK4,DM110804,TSPAN31	6302,NA,1019	U2	31	30	42	31	45	46	73	34	9	22	33	14	15	31	18	11	29	112	80	41	40	73	35	23	197	153	50	162	62	42	110	69	55.09375	2.08223512764704	0.501773214344344	4.14975345060587	3.32833575443574e-05	0.00407085115717177
chr12	58218476	58220128	*	intron	8	NA	13505	uc031qib.1,uc010ssg.2,uc009zqf.3,uc001sqm.3,uc009zqg.3,uc001sqn.2	AK130110,CTDSP2,MIR26A2	NA,10106,407016	U2	102	69	75	91	45	77	131	87	15	14	7	8	16	12	11	19	539	285	247	383	469	295	703	576	420	308	291	290	283	453	189	266	211.75	2.24639656983919	0.362772811139533	6.1922958415292	5.9294125562092e-10	3.65961848159344e-07
chr12	68721291	68724886	-	intron	24	MDM1	13549	uc001stz.2,uc009zqv.1,uc010stc.1,uc001sua.4,uc010std.2	MDM1	56890	U2	29	30	89	143	51	60	13	20	9	3	16	5	4	26	19	10	89	74	54	50	62	67	47	33	80	48	61	93	47	53	90	47	47.5625	2.3660817560728	0.556455506919116	4.25205919728047	2.11813849608394e-05	0.00283369506471092
chr12	68725002	68726007	-	intron	26	MDM1	13549	uc001stz.2,uc009zqv.1,uc010stc.1,uc001sua.4,uc010std.2	MDM1	56890	U2	6	7	66	73	22	41	12	12	3	9	0	3	1	1	3	8	94	88	63	55	61	81	48	33	108	65	63	114	59	49	97	57	43.8125	3.32023110486826	0.652652327288064	5.08728915234956	3.63217840636602e-07	9.77182385799128e-05
chr12	69082834	69083312	+	intron	6	NUP107	13552	uc001suf.3,uc001sug.3,uc010stj.2	NUP107	57122	U12	18	12	45	26	20	31	36	24	0	1	0	0	2	0	0	1	206	207	188	140	124	161	202	119	253	233	139	238	174	134	116	87	91.78125	5.75654765332102	0.809201459129952	7.11386217655913	1.12839837378075e-12	1.18395587371268e-09
chr12	69083400	69084382	+	intron	8	NUP107	13552	uc001suf.3,uc001sug.3,uc010stj.2	NUP107	57122	U2	57	27	78	44	37	48	76	57	6	10	17	3	8	20	5	10	174	170	154	111	98	130	146	95	195	176	100	174	137	111	97	72	82.59375	2.40256581839137	0.397130466262518	6.04981491599586	1.45012336401468e-09	8.16141652529532e-07
chr12	69153020	69158483	+	intron	8	SLC35E3	13553	uc001suh.3	SLC35E3	55508	U12	232	238	399	547	256	513	328	375	267	97	139	207	104	100	141	140	19	39	19	29	15	18	19	24	84	26	42	59	23	40	74	29	145.0625	2.32368566808023	0.40472767720553	5.74135597576195	9.39214199140105e-09	4.27133100168072e-06
chr12	76447690	76448798	-	intron	16	NAP1L1	13589	uc001sxw.2,uc001sxx.2,uc001sxz.2,uc010sty.1,uc010stz.1,uc010sua.1,uc001syb.3	NAP1L1	4673	U2	7	6	13	6	3	12	12	7	5	15	35	12	35	12	39	27	3921	3248	4313	2497	3607	3315	5125	3374	2945	3452	2907	2585	2098	2481	2395	1447	1561.125	-1.98108491659999	0.413321899874055	-4.79307996310783	1.64240122579856e-06	0.000360085437703325
chr12	77222271	77235761	+	intron	22	ZDHHC17	13592	uc001syi.1,uc001syj.2,uc001syk.1	ZDHHC17	23390	U12	2680	1928	2794	5266	1934	3152	3352	2479	791	728	585	1144	865	709	863	907	247	241	183	327	189	274	219	141	240	135	116	296	154	182	376	177	1052.3125	1.71937238075142	0.329460434812683	5.21875223569406	1.80132538470507e-07	5.45571319042231e-05
chr12	94071249	94072544	*	intron	2	CRADD	13649	uc001tda.3,uc010sur.1,uc010sus.1,uc001tdb.1	AK130911,CRADD	8738,NA	U2	9	8	36	15	2	16	25	10	1	4	5	9	7	0	4	0	40	94	84	46	32	70	66	41	115	66	52	81	78	45	62	63	37.0625	2.26070161743971	0.581820348736515	3.8855664336063	0.00010209156913209	0.00949147902817725
chr12	96387943	96388575	-	intron	34	HAL	13669	uc001tem.2,uc009zti.2,uc010suw.2,uc010sux.2	HAL	3034	U2	12	8	18	17	2	23	27	13	4	0	0	3	1	2	6	0	205	171	165	191	106	230	246	160	250	75	82	206	117	73	206	77	84.25	2.46617680332816	0.611829598151964	4.03082297877917	5.5581894445493e-05	0.00600779339277543
chr12	96388604	96388710	-	intron	36	HAL	13669	uc001tem.2,uc009zti.2,uc010suw.2,uc010sux.2	HAL	3034	U12	16	9	19	28	9	27	34	21	3	2	1	2	3	0	2	1	170	149	143	144	86	195	177	108	239	82	78	204	94	59	200	67	74.125	3.34520528305027	0.592919331995761	5.64192311252584	1.68161196799592e-08	6.91924444859454e-06
chr12	96388772	96389441	-	intron	38	HAL	13669	uc001tem.2,uc009zti.2,uc010suw.2,uc010sux.2	HAL	3034	U2	37	37	56	44	11	60	61	35	10	10	6	9	15	9	13	6	208	191	176	200	97	230	211	139	271	112	86	249	114	69	213	82	95.84375	1.8484011011884	0.452978340685774	4.08055073536202	4.49291208712421e-05	0.00512285759759075
chr12	96412682	96412945	*	intron	28	LTA4H	13670	uc021rbz.1,uc001ten.2,uc010suy.2,uc010suz.2,uc010sva.2,uc009ztj.3	LTA4H,TRNA_Asp	NA,4048	U2	2	4	119	97	4	99	10	1	1	1	3	6	2	1	4	1	3196	5817	5081	4308	3778	4186	3191	1705	3469	2214	1095	5333	2355	2061	1913	1515	1611.625	3.49672621940134	0.884600062296981	3.95288941120085	7.72131280455875e-05	0.00775791246101264
chr12	97303674	97306353	+	intron	6	NA	13676	uc001teu.4,uc001tev.4,uc010svc.2,uc001tew.3,uc001tex.3	NEDD1	121441	U2	327	169	283	184	145	251	592	211	9	9	9	24	24	6	20	10	153	92	79	54	75	91	112	53	74	46	61	74	47	104	110	40	110.5625	3.9330335351517	0.449134831514586	8.75691052926937	2.00674821227447e-18	5.35958663901152e-15
chr12	99028192	99038300	-	intron	6	IKBIP	13688	uc001tfv.4,uc001tfw.4,uc001tfx.4	IKBIP	121457	U2	16	21	51	58	17	49	44	31	22	9	14	17	10	20	20	26	34	44	38	24	32	40	25	16	142	56	28	74	23	45	57	33	35.5	1.91259203499974	0.488735087773709	3.91335118522387	9.10240050193644e-05	0.0087907884084875
chr12	102117105	102117499	*	intron	14	CHPT1	13706	uc001tin.3,uc001tio.3,uc001tip.1,uc001tiq.3,uc001tir.3,uc001tis.3	CHPT1,SYCP3	56994,50511	U2	0	0	0	1	0	0	0	0	1	2	3	0	41	0	1	1	816	1156	1037	908	1049	967	1241	1378	1110	831	1148	944	983	1188	1215	1321	556.03125	-8.93448862768788	1.68285620402471	-5.30912184078486	1.10154680026987e-07	3.62801601192919e-05
chr12	102512362	102513827	-	intron	18	NUP37	13710	uc001tjc.3,uc009zub.1	NUP37	79023	U2	13	10	31	10	2	22	9	11	2	3	2	0	5	5	4	4	90	178	115	48	62	121	57	41	199	163	83	185	121	60	98	63	56.78125	2.56010916334182	0.599292065013123	4.27188897167486	1.93824080028213e-05	0.00263624079514669
chr12	104985495	104995683	+	intron	4	NA	13727	uc001tky.3,uc001tkz.3,uc021rdd.1	CHST11,MIR3922	50515,100500843	U2	41	40	97	75	21	113	78	79	16	11	6	6	18	3	33	11	348	224	146	147	175	151	306	148	287	329	211	255	258	235	289	225	136.9375	2.73174730782347	0.45210849344303	6.04223841719907	1.51990643805431e-09	8.52151207653098e-07
chr12	108942991	108953992	-	intron	36	NA	13751	uc001tmy.1,uc001tmz.1,uc009zux.1,uc010swx.1,uc010swy.1,uc010swz.1,uc001tna.1,uc001tnb.3	SART3	9733,NA	U2	54	40	99	122	45	159	79	45	14	23	29	20	39	37	16	30	72	58	37	69	78	50	94	93	82	47	90	58	56	87	86	45	61.03125	1.62823482314017	0.408853709612686	3.98243866903549	6.82117304321389e-05	0.00705843591945773
chr12	109025855	109027515	-	intron	4	NA	13754	uc010sxe.2,uc001tni.3,uc001tnh.4,uc031qjj.1	SELPLG	6404,NA	U2	69	228	568	268	69	126	101	63	33	23	5	146	49	4	18	23	119	209	155	71	76	152	62	54	527	199	93	288	162	56	316	226	142.4375	3.3653444564084	0.736340976229749	4.5703615105597	4.86883586610403e-06	0.000884051800840074
chr12	110897668	110902910	*	intron	12	GPN3	13779	uc010sxz.1,uc009zvo.2,uc001tqu.4,uc001tqr.3,uc001tqs.3,uc021rdu.1	FAM216A,GPN3	29902,51184	U2	26	26	25	23	14	26	19	9	1005	937	617	12	12	9	785	536	115	224	178	91	89	171	150	80	325	330	110	268	146	81	186	110	210.46875	-4.03877802108961	0.806338297972163	-5.00878853360509	5.47737140601167e-07	0.000139928263990134
chr12	111993724	112035719	-	intron	44	ATXN2	13790	uc001tsh.3,uc001tsi.3,uc001tsj.3,uc001tsk.3,uc001tsl.1,uc001tsm.1	ATXN2	6311	U2	147	85	204	234	73	276	294	123	46	50	55	43	44	50	56	56	15	13	10	3	7	12	7	7	21	25	9	25	6	8	16	5	63.28125	2.48001991168004	0.477679403221754	5.19180834457863	2.08261326641604e-07	6.16776835773491e-05
chr12	112204901	112219721	+	intron	2	ALDH2	13793	uc001tst.3,uc010syi.2	ALDH2	217	U2	231	559	750	350	90	313	134	147	110	78	61	151	46	132	174	70	456	167	156	201	196	126	238	243	300	384	298	343	197	429	324	250	240.75	2.14877764473844	0.48455641745579	4.43452520146323	9.22754257660308e-06	0.00148137859202727
chr12	112563954	112568314	+	intron	2	TRAFD1	13799	uc009zwb.2,uc010syj.1,uc001tto.3,uc001ttp.3	TRAFD1	10906	U2	47	44	114	110	29	121	77	45	14	14	11	11	19	16	11	18	179	89	59	65	152	80	145	126	110	64	109	108	56	115	103	66	72.71875	2.07230995194232	0.42236340923056	4.90646184459385	9.27340186774004e-07	0.000222581343228421
chr12	113599188	113599697	*	intron	16	DDX54	13809	uc010sys.2,uc001tup.3,uc001tuq.4	CCDC42B,DDX54	387885,79039	U12	52	25	72	83	52	55	73	65	20	30	24	9	14	17	17	20	267	257	256	280	261	206	308	265	398	526	401	271	283	371	253	254	171.40625	2.05215035196397	0.307034880763878	6.68376943641838	2.32873095791328e-11	1.96594411839515e-08
chr12	113728049	113728756	+	intron	46	TPCN1	13812	uc001tuw.3,uc001tux.3,uc010syt.1,uc010syu.2	TPCN1	53373	U2	9	6	10	6	5	10	8	13	4	0	2	6	7	0	5	1	55	68	90	65	61	87	57	39	177	174	77	144	140	76	78	68	48.375	2.26160493330854	0.507381279601312	4.4574071299707	8.2956957521378e-06	0.00136154149287014
chr12	113737780	113739944	-	intron	2	SLC24A6	13813	uc001tuz.3,uc001tva.3,uc001tvb.3,uc001tvc.3,uc001tvd.1	SLC24A6	80024	U2	805	265	822	871	294	525	702	374	83	47	77	100	71	86	79	45	169	120	132	144	91	101	78	55	98	41	102	154	49	138	81	61	214.375	2.6880064644033	0.411094525102344	6.53865790047705	6.20733276568358e-11	4.65211087729366e-08
chr12	113740506	113742125	-	intron	4	SLC24A6	13813	uc001tuz.3,uc001tva.3,uc001tvb.3,uc001tvc.3,uc001tvd.1	SLC24A6	80024	U2	697	237	819	778	303	530	678	354	78	21	48	72	45	68	65	34	214	158	174	200	124	153	103	77	142	66	135	208	70	187	114	88	220	3.09814971076735	0.41833339120727	7.40593453902015	1.3023006547272e-13	1.66346826152037e-10
chr12	113742191	113744299	-	intron	6	SLC24A6	13813	uc001tuz.3,uc001tva.3,uc001tvb.3,uc001tvc.3,uc001tvd.1	SLC24A6	80024	U12	1209	486	1296	1174	549	719	1175	645	70	44	221	145	74	117	79	67	412	299	335	383	235	298	208	145	275	135	252	400	131	358	219	180	385.46875	2.90263120025381	0.424545238508776	6.83703628487122	8.0848269414347e-12	7.33089187597634e-09
chr12	113758914	113759000	-	intron	28	SLC24A6	13813	uc001tuz.3,uc001tva.3,uc001tvb.3,uc001tvc.3,uc001tvd.1	SLC24A6	80024	U2	2	1	2	3	1	0	4	0	7	3	2	1	5	18	17	7	686	485	555	575	367	465	429	294	339	198	300	560	197	390	310	234	201.78125	-2.81555840237674	0.612892262656998	-4.59388798639877	4.35062972784387e-06	0.000805897922587856
chr12	116675511	116714864	-	intron	62	MED13L	13825	uc001tvw.3,uc021reh.1	MED13L,MIR620	23389,693205	U2	63	68	197	175	42	148	106	94	12	23	17	38	43	44	27	22	518	251	225	357	364	174	396	586	196	261	335	308	274	469	254	333	200.625	1.74173987366272	0.42740561843864	4.07514501102135	4.59856823763639e-05	0.00521217194545619
chr12	118464824	118465757	+	intron	18	RFC5	13837	uc001twq.3,uc009zwr.3,uc010syx.2,uc010syz.2	RFC5	5985	U12	483	265	500	460	292	555	780	375	68	85	170	94	103	69	51	113	130	208	166	97	79	141	122	70	245	263	318	220	133	195	221	94	223.90625	3.03823202209609	0.380384764188575	7.98726002755961	1.37970875760856e-15	2.6320721887194e-12
chr12	118465836	118467575	+	intron	20	RFC5	13837	uc001twq.3,uc009zwr.3,uc010syx.2,uc010syz.2	RFC5	5985	U2	596	369	638	620	384	700	1088	511	112	177	219	132	183	141	123	249	129	190	162	89	80	155	161	74	216	239	267	184	125	187	205	76	274.40625	2.40404364206886	0.361730859537955	6.64594567668235	3.01276368951292e-11	2.43452751185332e-08
chr12	118838560	118839563	+	intron	14	SUDS3	13842	uc001twz.3	SUDS3	64426	U12	408	196	311	307	154	264	378	294	26	19	27	37	37	29	29	46	84	64	66	76	39	68	69	63	81	44	49	48	49	42	77	25	109.5625	2.85898472370644	0.329860502542518	8.66725388965878	4.42667133144861e-18	1.16115541409014e-14
chr12	120687965	120703419	*	intron	38	NA	13854	uc021reu.1,uc001txu.3,uc031qjr.1,uc001txx.3,uc001txt.3,uc001txv.3,uc001txy.3,uc001txz.3,uc001tya.3	PXN,PXN-AS1	100506649,5829,NA	U2	44	172	284	284	43	96	119	147	18	13	19	76	57	42	32	42	56	30	26	50	39	18	64	67	79	32	68	56	47	76	47	113	73.625	2.55712766683417	0.539067022337939	4.74361732562284	2.09935261439049e-06	0.000442439316478711
chr12	120972772	120984207	+	intron	2	RNF10	13863	uc001typ.4,uc010szk.2,uc001tyq.4	RNF10	9921	U2	332	340	732	774	224	426	621	363	141	156	190	182	187	340	194	314	1302	692	734	1256	812	698	1236	908	1451	1109	1078	799	843	1044	1032	1162	677.25	1.31894222892549	0.335935625498898	3.92617551939222	8.6307186816641e-05	0.00843507757355745
chr12	121570899	121592587	+	intron	2	P2RX7	13875	uc001tzm.3,uc001tzn.3,uc001tzo.3,uc001tzp.3,uc001tzq.3	P2RX7	5027	U2	51	33	95	34	26	52	32	93	8	13	11	5	17	32	19	3	26	29	25	25	15	22	3	14	66	62	11	36	55	33	17	14	30.53125	2.83234047956963	0.602918937545356	4.69771357838061	2.63090016491197e-06	0.000527081486531199
chr12	121790266	121791905	-	intron	32	NA	13878	uc010szu.2,uc001uae.3,uc010szv.2,uc001uaf.3,uc001uag.3,uc001uah.3	ANAPC5	51433	U2	4	6	14	4	2	7	7	3	1	1	1	0	1	0	0	0	36	65	92	54	33	54	71	37	176	139	84	142	84	53	61	94	41.4375	4.46885433308684	0.862878942864618	5.17900496940042	2.23072528034273e-07	6.51447174165774e-05
chr12	122097255	122107244	-	intron	10	MORN3	13882	uc001uax.3,uc001uay.3	MORN3	283385	U2	59	64	120	122	36	104	71	79	27	19	16	25	20	39	34	23	9	2	1	0	5	2	2	6	5	5	1	3	7	11	20	0	29.28125	2.63556622720699	0.637034217795162	4.13724436393535	3.51501712132399e-05	0.00423917413795276
chr12	122261656	122263105	+	intron	22	SETD1B	13885	uc021rfg.1,uc001ubi.3	SETD1B	23067	U12	775	268	508	947	913	380	1165	1234	294	211	271	383	429	688	150	490	125	44	91	95	107	59	152	165	162	142	149	193	150	290	141	174	354.53125	1.82738288793338	0.43838819270164	4.16841264969257	3.06728263898095e-05	0.00382480771381858
chr12	122623486	122625500	+	intron	30	MLXIP	13891	uc001ubq.3,uc001ubr.3,uc001ubs.1,uc001ubt.3	MLXIP	22877	U12	767	339	1092	974	520	840	1509	1044	245	305	340	158	291	318	78	198	245	112	223	222	153	188	281	216	289	381	304	262	192	350	187	182	400.15625	2.26255209263867	0.386397977277384	5.85549673054953	4.75586378137476e-09	2.40897620150856e-06
chr12	122865106	122879936	*	intron	52	CLIP1	13895	uc021rfj.1,uc021rfk.1,uc001ucf.1,uc001ucg.2,uc001uch.1,uc001uci.1,uc001ucj.1,uc009zxo.1,uc010tae.2	CLIP1,LOC100507066,TRNA_Asp	NA,100507066,6249	U2	5	8	8	11	7	9	15	19	1	3	1	5	0	2	7	4	65	48	57	83	89	57	83	111	113	77	68	112	86	94	75	104	44.59375	2.13187608830376	0.464575832089199	4.58886567283689	4.45661078906411e-06	0.000822418252057782
chr12	122977337	122983373	-	intron	24	ZCCHC8	13896	uc001ucl.3,uc001ucm.3,uc009zxp.3,uc009zxq.3,uc001ucn.3,uc021rfl.1	SNORA9,ZCCHC8	55596,NA	U2	291	161	381	674	215	516	734	327	12	22	31	31	37	48	27	26	477	231	288	526	330	360	347	399	102	210	238	388	150	448	190	239	264.25	3.22735498093785	0.433868627729667	7.43855345758886	1.01793782254092e-13	1.31164860146056e-10
chr12	122983415	122985186	-	intron	26	ZCCHC8	13896	uc001ucl.3,uc001ucm.3,uc009zxp.3,uc009zxq.3,uc001ucn.3,uc021rfl.1	SNORA9,ZCCHC8	55596,NA	U2	1845	546	1144	1702	960	1321	1343	1280	148	243	291	412	177	426	216	296	75	56	62	127	68	82	80	98	41	79	85	154	53	175	72	94	429.71875	2.41539019048896	0.392143113609228	6.15946093827343	7.29929818595351e-10	4.41241073427683e-07
chr12	123011899	123014537	*	intron	2	KNTC1	13898	uc001ucv.3,uc010taf.2,uc001ucw.1,uc001ucx.1,uc001ucy.4,uc001ucz.3	HCAR1,HCAR2,HCAR3,KNTC1	9735,NA,338442,8843,27198	U2	24	45	86	27	19	145	44	24	9	14	8	8	13	7	15	4	36	79	64	54	43	59	53	23	77	89	39	93	62	45	59	48	44.21875	2.72508936458177	0.51552537682951	5.28604310682262	1.24990452221065e-07	4.01755415713541e-05
chr12	123590047	123594931	*	intron	62	NA	13905	uc021rfs.1,uc001uej.1,uc001uek.1,uc009zxu.1,uc021rfr.1	LOC100507091,MIR4304,PITPNM2	100507091,57605,100422931	U2	5	1	13	12	3	4	15	12	0	0	2	1	0	1	1	0	0	1	4	6	3	3	8	4	4	9	10	5	2	8	7	1	4.53125	4.36601741324318	1.01688998190014	4.29350027137147	1.75878099553154e-05	0.00245582335338988
chr12	123812360	123812438	-	intron	44	SBNO1	13909	uc009zxv.3,uc010tao.2,uc010tap.2,uc010taq.2,uc001ues.1,uc001uet.2,uc001ueu.2,uc001uev.2,uc009zxy.1	SBNO1	55206	U2	33	25	38	73	33	32	60	58	0	2	4	3	3	4	3	0	243	243	247	336	278	226	455	421	223	184	269	225	178	427	116	353	149.84375	3.90116272194288	0.502645977995901	7.76125323333373	8.40942131426917e-15	1.36115065798166e-11
chr12	123812575	123813280	-	intron	46	SBNO1	13909	uc009zxv.3,uc010tao.2,uc010tap.2,uc010taq.2,uc001ues.1,uc001uet.2,uc001ueu.2,uc001uev.2,uc009zxy.1	SBNO1	55206	U12	294	205	309	658	353	391	507	458	11	33	35	30	26	19	25	59	227	231	225	302	255	221	433	384	219	202	267	217	167	412	124	350	239.03125	3.51933558904689	0.387170211527537	9.08989246657625	9.91370582646683e-20	3.32007519488243e-16
chr12	124118420	124123810	*	intron	18	GTF2H3	13916	uc001ufo.2,uc010tau.2,uc031qkc.1,uc031qkd.1,uc001ufm.3,uc010tat.2	EIF2B1,GTF2H3	2967,1967	U2	18	36	108	35	14	72	43	25	9	14	6	3	10	2	9	13	57	65	60	34	37	49	73	35	92	98	73	73	55	32	65	25	41.875	2.73426720951918	0.531016942304679	5.14911482419397	2.6171863328381e-07	7.40744416164907e-05
chr12	124135604	124137078	*	intron	26	GTF2H3	13916	uc001ufo.2,uc010tau.2,uc031qkc.1,uc031qkd.1,uc001ufm.3,uc010tat.2	EIF2B1,GTF2H3	2967,1967	U12	22	21	42	31	11	36	39	30	9	5	6	2	8	0	2	2	55	94	63	42	57	73	72	50	129	149	89	129	88	37	99	36	47.75	3.34976607017402	0.504044886558737	6.64576937392194	3.0163725103123e-11	2.43452751185332e-08
chr12	124137109	124137253	*	intron	28	GTF2H3	13916	uc001ufo.2,uc010tau.2,uc031qkc.1,uc031qkd.1,uc001ufm.3,uc010tat.2	EIF2B1,GTF2H3	2967,1967	U2	4	1	4	3	1	5	0	1	0	0	0	0	0	0	0	0	50	85	60	36	52	69	61	39	114	139	75	119	80	29	85	36	35.875	4.2734506850745	0.914172878737397	4.67466360517799	2.94435836207689e-06	0.000577444102644274
chr12	124934414	124941651	*	intron	82	NCOR2	13922	uc001ugl.3,uc010tax.2,uc010tbb.2,uc010tbc.2,uc021rgc.1,uc010tba.2,uc001ugj.1,uc001ugk.1	BC017209,NCOR2	NA,9612	U2	79	181	183	210	72	139	164	143	15	54	24	29	169	34	97	44	180	175	176	207	153	131	212	140	245	427	172	214	275	194	210	185	154.15625	1.8135648779293	0.465408180799738	3.89671895069173	9.75046586294091e-05	0.00920628134429324
chr12	125020158	125051853	*	intron	96	NCOR2	13922	uc001ugl.3,uc010tax.2,uc010tbb.2,uc010tbc.2,uc021rgc.1,uc010tba.2,uc001ugj.1,uc001ugk.1	BC017209,NCOR2	NA,9612	U2	184	167	329	551	178	458	313	344	54	140	78	94	223	158	143	60	33	12	24	14	25	7	22	16	28	63	25	25	35	22	25	17	120.84375	2.0592146493332	0.468526264866803	4.39508903501624	1.10727360173678e-05	0.00172117186433778
chr12	133067448	133084738	+	intron	2	FBRSL1	13969	uc001ukf.3,uc001ukg.2	AK096230,FBRSL1	57666,NA	U2	345	256	690	796	230	597	959	586	146	189	126	253	260	183	163	169	157	47	114	133	104	114	157	75	203	181	104	145	119	88	188	139	250.5	1.95558154905915	0.387605585439139	5.04528732949906	4.52840334487585e-07	0.000118784062953366
chr12	133201397	133201490	-	intron	2	POLE	13972	uc001ukq.1,uc001ukr.1,uc001uks.1,uc010tbq.1,uc009zyu.1	POLE	5426	U2	5	0	6	0	0	2	9	1	0	0	0	2	1	0	0	0	136	201	276	195	132	188	171	108	326	284	184	468	205	262	237	253	114.125	3.54151804159646	0.872423073123088	4.05940437695965	4.91980498120067e-05	0.00549570276124342
chr13	20208102	20216254	+	intron	2	MPHOSPH8	13999	uc001umg.3,uc001umh.3,uc001umi.3	MPHOSPH8	54737	U2	90	143	108	196	59	152	127	106	14	48	38	65	52	46	53	58	82	122	100	114	87	134	151	85	159	150	101	189	126	85	128	102	102.1875	1.64044316319086	0.341521961744069	4.80333140162795	1.56047289986837e-06	0.000344695557414083
chr13	21396429	21401205	-	intron	32	XPO4	14010	uc001unq.4,uc010tcr.1	XPO4	64328	U2	189	47	66	134	89	85	277	360	9	9	36	21	19	52	31	21	54	66	57	34	53	42	87	93	59	65	108	78	59	134	102	35	80.34375	3.05200379910475	0.531072889483127	5.74686424320238	9.09136635533103e-09	4.17330649385513e-06
chr13	21401319	21417033	-	intron	34	XPO4	14010	uc001unq.4,uc010tcr.1	XPO4	64328	U12	379	150	132	309	319	146	681	823	15	80	132	113	65	99	35	89	72	60	57	33	52	44	79	81	58	71	124	78	70	134	96	35	147.21875	2.70499962311125	0.525589414682476	5.14660217185961	2.65247021807078e-07	7.46416298358374e-05
chr13	28713312	28748408	*	intron	4	NA	14059	uc010tdo.1,uc001urz.3,uc001urx.3,uc001ury.3,uc021rhn.1	PAN3,PAN3-AS1	255967,100288730	U2	94	81	254	272	49	268	215	126	33	76	40	84	57	55	64	62	113	70	51	68	70	63	103	49	71	63	68	103	66	100	82	63	94.78125	1.59831594469024	0.408717810551963	3.91056103606485	9.20819870156734e-05	0.00886382655222366
chr13	30127998	30169552	-	intron	24	SLC7A1	14066	uc001uso.3	SLC7A1	6541	U2	184	175	350	238	76	631	337	251	126	116	149	101	217	120	123	54	57	57	48	29	25	43	67	38	94	75	67	71	86	49	107	56	131.78125	1.8891521344639	0.429090091310604	4.40269344997855	1.06915184206469e-05	0.0016725337756806
chr13	31040082	31191352	-	intron	8	NA	14072	uc001usv.3,uc001usx.3,uc001usy.3,uc001usz.3,uc001uta.1	HMGB1	3146	U2	235	303	613	283	148	355	388	252	153	160	109	129	173	73	190	96	117	184	144	101	155	114	177	128	189	216	201	221	204	129	186	148	196.0625	1.66634040530814	0.32316054644872	5.15638565295147	2.51762106872164e-07	7.16707193115753e-05
chr13	31287979	31309644	+	intron	2	NA	14075	uc010tdr.2,uc001utf.2	ALOX5AP	241	U2	103	341	761	470	115	218	377	235	13	22	9	89	89	5	32	57	1890	1785	1286	1951	1097	1269	1082	666	2814	842	711	3510	1459	990	2383	3252	935.09375	3.58520994791358	0.635115727157633	5.64497113614027	1.65208963594802e-08	6.81686524981215e-06
chr13	37569734	37573371	-	intron	20	ALG5	14109	uc001uvy.3,uc010teq.2,uc010ter.2	ALG5	29880	U2	13	18	34	10	8	31	10	8	5	8	4	6	7	3	3	6	260	206	179	118	137	137	134	68	230	287	194	227	127	144	174	125	91.28125	1.93553625653635	0.473115294503222	4.09104562677199	4.29432626656625e-05	0.00495917034807167
chr13	41794780	41797391	*	intron	16	MTRF1	14135	uc001uxv.1,uc001uya.1,uc001uyb.3,uc001uxw.1,uc001uxx.3,uc001uxy.3,uc001uxz.3,uc010tff.2,uc001uyc.1	AK056182,BC051736,KBTBD7,MTRF1	NA,84078,9617	U2	14	8	59	51	10	40	22	6	6	1	1	7	1	3	6	1	10	39	32	22	22	39	13	7	31	32	9	49	22	9	16	16	18.875	3.01380439614019	0.725190265828448	4.15588092967196	3.24036559671451e-05	0.0039998909546066
chr13	47269153	47273470	+	intron	18	LRCH1	14177	uc010acp.2,uc001vbj.3,uc001vbk.3,uc001vbl.4,uc021rjj.1	AK123654,LRCH1	23143,NA	U2	13	20	58	18	9	73	50	16	12	11	7	4	5	2	7	3	76	61	61	50	79	106	104	80	73	84	104	95	63	61	101	33	48.09375	2.32616659536204	0.529641631661246	4.39196327536774	1.1233167661638e-05	0.00174208524783805
chr13	48657565	48660417	*	intron	10	MED4	14182	uc031qlm.1,uc001vby.2,uc010tgf.2	MED4,MED4-AS1	100873965,29079	U2	4	4	1	5	4	6	3	8	7	11	7	11	18	12	35	10	594	513	407	521	607	428	754	478	628	512	649	457	429	712	575	476	277.6875	-1.62023052946657	0.40900431584671	-3.96140203584995	7.45109520776232e-05	0.00755357990582353
chr13	49107317	49109818	-	intron	32	NA	14186	uc001vch.3,uc001vci.3,uc010tgg.2,uc010tgh.2,uc001vcj.3,uc010acv.1,uc010tgi.1	RCBTB2	1102	U2	70	32	93	59	20	50	87	53	3	3	2	5	10	0	2	3	4	18	10	8	10	14	7	3	11	11	5	13	13	5	3	10	19.90625	3.99091886074567	0.610676481438212	6.5352424435056	6.35065815221657e-11	4.73536663935811e-08
chr13	50679434	50699437	*	intron	44	NA	14201	uc001vdp.1,uc001vdq.1,uc001vdr.1,uc001vds.1,uc021rjq.1,uc001vdt.3,uc001vdu.3,uc021rjr.1,uc001vec.3,uc001ved.3,uc010adl.1,uc001vee.1,uc001vef.1,uc010adm.1,uc010adn.1,uc001veg.1,uc001vei.1,uc010ado.1,uc010adp.1,uc001vej.3,uc001vek.2,uc001vel.1,uc001vem.1,uc001ven.1,uc001veo.1,uc001vep.1,uc001veq.1,uc001ver.3,uc010adq.1,uc001ves.1,uc001vet.1,uc001veu.3,uc001vev.3,uc001vdn.1,uc001vdo.1,uc021rjp.1,uc0…	BCMS,DLEU1,DLEU2,DM119508,KCNRG,MIR16-1,MIR3613,SNORD112,ST13P4,TRIM13	10206,NA,283518,10301,145165,8847,100500908,406950	U2	707	880	1473	945	432	1541	1144	799	217	316	245	274	399	265	409	338	42	49	41	24	38	34	41	28	32	72	29	40	35	26	55	27	343.65625	1.77472728575328	0.349415612930406	5.07912989596935	3.79167406442284e-07	0.000101636930354975
chr13	52293485	52301813	+	intron	10	WDFY2	14211	uc010ads.1,uc010adt.1,uc001vfp.3	WDFY2	115825	U12	1064	722	1451	1525	817	1212	1172	923	136	200	131	197	142	85	201	123	383	277	241	328	301	250	223	149	251	231	166	241	128	218	217	124	432.15625	2.42116702200056	0.301036740791347	8.04276254000073	8.78354352802721e-16	1.69768560455592e-12
chr13	52301927	52313184	+	intron	12	WDFY2	14211	uc010ads.1,uc010adt.1,uc001vfp.3	WDFY2	115825	U2	58	62	72	67	40	30	56	108	12	6	9	14	10	15	26	7	344	313	304	333	269	335	216	144	287	249	140	248	126	206	205	122	138.53125	1.80370258606719	0.387225534328534	4.65801561664802	3.19271997925727e-06	0.000613056491389592
chr13	60407406	60413457	*	intron	12	DIAPH3	14244	uc031qlx.1,uc001vhy.3,uc031qly.1,uc031qlz.1,uc031qma.1,uc001vhs.4,uc001vht.4,uc001vhw.2,uc010aed.2,uc010aee.2,uc001vhu.3,uc031qlw.1,uc001vhv.4	DIAPH3,DIAPH3-AS1,DIAPH3-AS2	100874195,100874196,81624	U12	42	95	86	70	40	73	106	39	11	28	25	17	18	16	20	11	15	67	54	25	21	44	29	16	87	84	40	71	65	34	71	67	46.46875	2.8535250034564	0.438144488109042	6.5127488326322	7.37878360140825e-11	5.41945829780831e-08
chr13	60565409	60566201	*	intron	36	DIAPH3	14244	uc031qlx.1,uc001vhy.3,uc031qly.1,uc031qlz.1,uc031qma.1,uc001vhs.4,uc001vht.4,uc001vhw.2,uc010aed.2,uc010aee.2,uc001vhu.3,uc031qlw.1,uc001vhv.4	DIAPH3,DIAPH3-AS1,DIAPH3-AS2	100874195,100874196,81624	U2	5	6	10	2	3	8	9	3	0	0	0	0	0	0	0	0	45	92	55	37	30	72	60	27	58	90	58	85	74	63	95	58	32.65625	5.44128721467233	0.843540081189528	6.45053784166276	1.11453897840558e-10	7.94747447354034e-08
chr13	73629297	73633141	+	intron	2	NA	14265	uc001vjd.3,uc001vje.3	KLF5	688	U2	2	2	36	10	4	12	8	8	2	0	1	2	0	0	1	0	41	52	54	69	51	16	21	25	14	10	17	118	16	43	29	55	22.46875	3.64904698143881	0.937683562537421	3.89155481361356	9.96038803241325e-05	0.00933228382830098
chr13	111358481	111363575	*	intron	36	NA	14376	uc001vrf.4,uc001vrg.3,uc001vrh.4,uc001vri.3,uc031qni.1,uc021rmo.1,uc001vrd.2,uc010tjm.1,uc001vre.3	CARS2,DJ031140,ING1	3621,NA,79587	U2	11	25	34	42	12	36	41	27	11	7	4	11	15	9	4	12	29	69	69	49	58	64	59	24	117	102	39	117	62	43	51	55	40.875	2.12014527760016	0.47060514777164	4.50514680436295	6.63270727452363e-06	0.00114220195741688
chr13	113849440	113850494	-	intron	18	PCID2	14393	uc001vtb.3,uc001vtg.3,uc021rmq.2,uc021rmr.2,uc021rms.2,uc021rmt.2,uc031qnm.1	PCID2	55795	U2	15	11	16	21	15	18	17	18	3	4	7	6	8	8	5	7	72	178	156	80	63	150	77	56	224	209	128	225	208	98	141	76	72.5	2.10226954017024	0.448985180342313	4.68226933140072	2.83716367168202e-06	0.000559408702314613
chr13	113850540	113851332	-	intron	20	PCID2	14393	uc001vtb.3,uc001vtg.3,uc021rmq.2,uc021rmr.2,uc021rms.2,uc021rmt.2,uc031qnm.1	PCID2	55795	U2	66	49	50	42	40	52	78	74	15	27	32	13	27	20	9	17	61	145	126	70	54	128	71	49	190	172	99	181	161	82	107	63	74.0625	2.078650701497	0.40568503039809	5.12380429580372	2.99431777297224e-07	8.23678503043466e-05
chr13	113873363	113882289	+	intron	8	CUL4A	14394	uc021rmu.1,uc021rmv.1,uc010agu.3,uc001vtl.1,uc010tjz.2	AK126278,CUL4A	8451,NA	U12	2960	1456	2814	4112	1982	2459	5614	3237	527	1259	2283	934	1614	2328	664	1113	325	251	258	220	185	138	270	210	329	447	428	291	345	295	337	229	1247.3125	1.74059620043053	0.388036365359905	4.48565226307108	7.26912131324576e-06	0.00122805228339757
chr13	113882360	113883759	+	intron	10	CUL4A	14394	uc021rmu.1,uc021rmv.1,uc010agu.3,uc001vtl.1,uc010tjz.2	AK126278,CUL4A	8451,NA	U2	383	212	474	560	254	430	731	332	104	187	214	122	179	192	97	103	287	229	254	163	164	114	215	166	302	417	409	262	339	289	318	218	272.5	2.17660478736632	0.33776976656738	6.4440485881442	1.16327816505013e-10	8.21526055282255e-08
chr14	24438489	24439082	*	intron	18	NA	14549	uc010aky.2,uc001wla.3,uc001wlb.3,uc010akz.3,uc001wlc.4,uc001wld.4,uc001wle.4,uc001wlf.3,uc021rra.1,uc021rrb.1,uc021rrc.1,uc031qnz.1,uc021rrd.2,uc021rre.1,uc010tnt.2,uc001wli.4,uc021rrf.1,uc010alb.3,uc031qoa.1,uc031qob.1,uc031qoc.1,uc010tnu.3,uc021rrg.2,uc021rrh.2,uc021rri.2,uc021rrj.2,uc001wky.3,uc001wkz.3,uc010akx.1	DHRS4,DHRS4-AS1,DHRS4L1,DHRS4L2	10901,317749,728635,55449	U2	3	4	10	3	3	9	5	6	2	1	2	1	0	0	2	1	18	57	42	23	23	45	20	6	84	82	24	50	81	23	24	28	21.3125	3.01532949191658	0.767026878193307	3.93119143232508	8.4525932877147e-05	0.00828856332317941
chr14	24573340	24583905	*	intron	28	NA	14552	uc001wls.3,uc001wlt.3,uc010tnw.2,uc010ald.2,uc010ale.2,uc001wlu.4,uc010tnx.2,uc001wlv.3,uc001wlw.3,uc001wly.3,uc001wlz.3,uc001wmc.3,uc010tny.2,uc001wma.4,uc001wmb.4,uc021rrk.1,uc001wlo.3,uc001wlp.3,uc001wlq.3	DCAF11,NRL,PCK2	5106,80344,4901	U2	156	63	267	239	87	228	231	121	152	145	60	123	152	84	70	86	29	31	38	19	16	21	36	14	91	107	43	47	50	27	47	29	90.90625	1.78696806691237	0.452655170015925	3.94774695017732	7.8890125421343e-05	0.00789939140662396
chr14	24651050	24651160	*	intron	44	IPO4	14557	uc001wmr.3,uc001wms.3,uc001wne.3,uc001wnf.3,uc001wng.3,uc001wnh.3,uc001wmt.1,uc001wmu.2,uc001wmv.1,uc001wmw.1,uc001wmx.1,uc001wmy.1,uc010tnz.1,uc001wmz.2,uc001wnb.1,uc010toa.1,uc010tob.1,uc001wnc.3,uc001wni.3,uc010toc.2,uc001wnj.4,uc001wnk.2,uc001wnl.2,uc001wnm.2,uc021rrl.1,uc021rrm.1,uc001wnn.2,uc001wno.2,uc001wnp.2	CHMP4A,IPO4,MDP1,NEDD8,NEDD8-MDP1,REC8,TM9SF1,TSSK4	9985,283629,79711,10548,29082,145553,100528064,4738	U12	42	10	32	60	35	52	70	39	16	14	15	12	17	13	3	16	98	112	123	112	106	98	150	87	159	215	123	125	124	134	87	105	75.125	1.95639638279459	0.378329932342364	5.17113824613849	2.32672346877438e-07	6.74121085796203e-05
chr14	24651370	24651483	*	intron	46	IPO4	14557	uc001wmr.3,uc001wms.3,uc001wne.3,uc001wnf.3,uc001wng.3,uc001wnh.3,uc001wmt.1,uc001wmu.2,uc001wmv.1,uc001wmw.1,uc001wmx.1,uc001wmy.1,uc010tnz.1,uc001wmz.2,uc001wnb.1,uc010toa.1,uc010tob.1,uc001wnc.3,uc001wni.3,uc010toc.2,uc001wnj.4,uc001wnk.2,uc001wnl.2,uc001wnm.2,uc021rrl.1,uc021rrm.1,uc001wnn.2,uc001wno.2,uc001wnp.2	CHMP4A,IPO4,MDP1,NEDD8,NEDD8-MDP1,REC8,TM9SF1,TSSK4	9985,283629,79711,10548,29082,145553,100528064,4738	U2	28	13	23	73	31	40	56	24	18	8	5	7	25	5	3	12	88	94	95	75	80	81	101	73	130	179	101	98	80	118	76	80	60	2.12226272193129	0.44629375410249	4.75530455540259	1.9814747486604e-06	0.000421833000369524
chr14	24718748	24723357	-	intron	2	TGM1	14560	uc001wod.3,uc010tog.2,uc021rrn.1	TGM1	7051	U2	166	57	97	178	111	175	228	96	43	30	56	205	37	32	38	25	71	40	98	98	61	78	61	33	5	5	6	5	2	2	6	2	67.09375	-2.78286430745754	0.578123942722523	-4.81361192956716	1.48226518059948e-06	0.000331912163374695
chr14	24724724	24725194	-	intron	10	TGM1	14560	uc001wod.3,uc010tog.2,uc021rrn.1	TGM1	7051	U2	1	0	1	1	1	0	0	1	1	1	0	5	0	0	0	0	123	69	139	138	62	109	97	34	3	6	9	14	6	1	9	2	26.03125	-4.43215451760763	1.0254406721921	-4.32219497217029	1.54484577260187e-05	0.00222042103791396
chr14	24725284	24727490	-	intron	12	TGM1	14560	uc001wod.3,uc010tog.2,uc021rrn.1	TGM1	7051	U2	6	6	5	4	4	3	7	5	2	2	6	9	1	3	2	2	119	58	146	138	59	102	98	36	5	6	7	16	7	0	3	2	27.15625	-3.47163889385699	0.647498489097096	-5.3616169802929	8.24802821481443e-08	2.80457779758967e-05
chr14	24729265	24729655	-	intron	22	TGM1	14560	uc001wod.3,uc010tog.2,uc021rrn.1	TGM1	7051	U2	4	1	6	6	3	1	4	5	0	1	0	8	0	0	1	1	102	57	145	155	83	127	80	40	3	0	3	7	3	2	9	0	26.78125	-3.42153347545651	0.834610113686672	-4.09955908674864	4.13937983071632e-05	0.00481679434806386
chr14	24729905	24730900	-	intron	24	TGM1	14560	uc001wod.3,uc010tog.2,uc021rrn.1	TGM1	7051	U2	10	2	10	12	18	7	11	4	2	3	5	11	0	2	4	2	96	57	123	133	64	119	75	34	2	0	4	6	1	2	5	1	25.78125	-3.70947919990046	0.685638961406939	-5.41025147154497	6.29363095181716e-08	2.20642083867608e-05
chr14	24731090	24731239	-	intron	26	TGM1	14560	uc001wod.3,uc010tog.2,uc021rrn.1	TGM1	7051	U2	1	0	1	1	0	1	0	0	0	0	0	5	0	0	0	0	86	49	110	110	48	93	62	23	1	1	3	5	1	2	2	0	18.90625	-5.59742662831895	1.18672967274039	-4.71668211968897	2.39721787322549e-06	0.000489755945829918
chr14	24734970	24735635	*	intron	2	RABGGTA	14561	uc021rro.1,uc001wof.4,uc001wog.4,uc010aln.2,uc001woj.2,uc001wok.3	DHRS1,HP08474,RABGGTA	NA,5875,115817	U12	284	231	325	381	291	265	242	157	93	76	105	153	40	45	105	32	145	78	82	90	97	72	78	58	198	161	147	262	106	120	129	77	147.65625	2.52299522966767	0.389733473906753	6.47364262652819	9.5668023295632e-11	6.92264184530309e-08
chr14	31091669	31097414	+	intron	2	NA	14584	uc010amd.2,uc001wqm.2,uc001wqn.2,uc010amf.2,uc010tpg.2,uc010tph.2,uc010tpi.2	SCFD1	23256	U2	34	42	96	101	30	141	62	58	16	34	17	42	40	20	25	21	59	76	44	39	31	43	60	71	95	65	60	73	59	47	89	56	54.5625	1.75430705977186	0.413529153022641	4.24228146177594	2.2125895727833e-05	0.00293598843825526
chr14	31494994	31495109	*	intron	66	NA	14585	uc001wqp.2,uc001wqr.2,uc001wqq.4,uc001wqt.1,uc021rry.1,uc001wqw.4,uc001wqx.4,uc010amh.3,uc001wqy.4,uc021rrz.1,uc001wqs.3,uc001wqu.2,uc001wqv.2,uc010tpj.1,uc021rrx.1	AP4S1,COCH,LOC100506071,MIR624,STRN3	1690,11154,100506071,29966,693209	U2	6	8	16	10	1	18	11	6	1	2	1	3	3	3	1	2	27	27	23	8	15	25	22	15	39	25	11	30	16	14	39	13	13.78125	2.45497092074713	0.63176935253002	3.88586580041562	0.000101965826311261	0.00948579235233698
chr14	34904511	34931301	-	intron	2	SPTSSA	14596	uc001wsc.3	SPTSSA	171546	U12	482	355	974	587	259	1028	874	314	222	193	103	127	137	55	95	117	51	146	81	30	40	80	34	29	440	269	96	196	78	50	148	103	243.53125	3.7066675877122	0.555696105404394	6.67031413692338	2.55256456439402e-11	2.14259352318589e-08
chr14	35078949	35099112	-	intron	26	SNX6	14598	uc001wse.1,uc001wsf.1,uc010tpm.1,uc010amm.1	SNX6	58533	U2	63	56	197	193	108	135	145	138	33	44	47	91	63	36	56	56	269	259	170	178	241	170	219	219	330	288	209	287	170	261	265	195	162.21875	1.49771099607117	0.333705129382568	4.48812698456953	7.1852098106428e-06	0.0012159643141875
chr14	35452422	35465882	+	intron	2	SRP54	14602	uc001wso.3,uc010tpp.2,uc010tpq.2	SRP54	6729	U2	64	81	95	44	36	310	65	40	21	20	14	40	33	14	40	23	190	162	107	86	104	100	155	81	257	161	134	180	116	69	207	77	97.6875	2.1281600590557	0.518804587587539	4.10204556777674	4.09513596241734e-05	0.00477797304946283
chr14	35593438	35595940	*	intron	32	KIAA0391	14604	uc001wsv.1,uc001wsy.2,uc001wsz.2,uc010tps.2,uc001wta.4,uc001wtc.2,uc031qof.1,uc001wtd.3,uc010tpt.2,uc010tpu.2,uc001wss.3,uc001wst.3,uc001wsu.3,uc010tpr.2,uc010amn.1,uc001wsw.3,uc001wsx.1	AK128559,KIAA0391,PPP2R3C,PSMA6	NA,9692,5687,55012	U2	5	6	21	11	5	13	8	3	4	2	1	1	2	3	1	5	60	85	62	52	44	55	58	40	105	87	47	75	91	48	75	47	35.0625	2.25652476752384	0.52434504896487	4.30351115544723	1.68112379192253e-05	0.00235859901783072
chr14	45585456	45587230	*	intron	24	FKBP3	14637	uc001wvy.4,uc001wvz.4,uc010and.3,uc001wwa.1,uc010ane.3,uc010tqf.2	FKBP3,PRPF39,SNORD127	55015,100113389,2287	U12	122	119	143	208	124	234	238	97	48	56	106	41	50	55	41	35	96	338	308	177	166	279	206	73	594	618	293	572	477	151	351	291	209.59375	2.5992004640436	0.436151396315745	5.95939961673756	2.53166319080664e-09	1.36221099299326e-06
chr14	50053599	50065414	*	intron	12	NA	14646	uc021rsp.1,uc001wwn.3,uc001wwo.3,uc001wwp.3,uc010ank.3,uc001wwr.3,uc001www.3,uc010tqg.2,uc010tqh.2,uc001wwx.3,uc010anj.1,uc001wwl.4,uc001wwm.4,uc001wwq.2,uc021rsq.1,uc001wws.4,uc001wwt.4,uc010ann.3,uc001wwu.3,uc021rsr.1,uc010ano.3,uc001wwz.3,uc001wxa.3,uc001wxc.3,uc010tqi.2,uc001wxe.2,uc001wxd.1,uc010anq.1	DNAAF2,KLHDC1,KLHDC2,LRR1,Metazoa_SRP,MGAT2,NEMF,POLE2,RPL36AL,RPS29	NA,122769,4247,122773,23588,9147,6235,6166,55172,5427	U2	49	214	156	75	29	152	97	51	37	44	26	34	28	14	42	29	39	68	47	51	37	65	70	50	80	63	62	52	41	60	46	37	60.78125	1.74260610228941	0.436570722447967	3.99157802547583	6.56350859594669e-05	0.00683297993043513
chr14	50101949	50110269	*	intron	38	NA	14646	uc021rsp.1,uc001wwn.3,uc001wwo.3,uc001wwp.3,uc010ank.3,uc001wwr.3,uc001www.3,uc010tqg.2,uc010tqh.2,uc001wwx.3,uc010anj.1,uc001wwl.4,uc001wwm.4,uc001wwq.2,uc021rsq.1,uc001wws.4,uc001wwt.4,uc010ann.3,uc001wwu.3,uc021rsr.1,uc010ano.3,uc001wwz.3,uc001wxa.3,uc001wxc.3,uc010tqi.2,uc001wxe.2,uc001wxd.1,uc010anq.1	DNAAF2,KLHDC1,KLHDC2,LRR1,Metazoa_SRP,MGAT2,NEMF,POLE2,RPL36AL,RPS29	NA,122769,4247,122773,23588,9147,6235,6166,55172,5427	U2	42	40	129	71	36	171	53	32	46	18	26	22	25	16	25	20	15	23	33	15	17	22	17	14	41	42	22	29	37	9	23	15	35.8125	2.01833182016442	0.499423174678013	4.04132591857732	5.31498288796844e-05	0.00580471212908809
chr14	50131393	50131824	*	intron	60	POLE2	14646	uc021rsp.1,uc001wwn.3,uc001wwo.3,uc001wwp.3,uc010ank.3,uc001wwr.3,uc001www.3,uc010tqg.2,uc010tqh.2,uc001wwx.3,uc010anj.1,uc001wwl.4,uc001wwm.4,uc001wwq.2,uc021rsq.1,uc001wws.4,uc001wwt.4,uc010ann.3,uc001wwu.3,uc021rsr.1,uc010ano.3,uc001wwz.3,uc001wxa.3,uc001wxc.3,uc010tqi.2,uc001wxe.2,uc001wxd.1,uc010anq.1	DNAAF2,KLHDC1,KLHDC2,LRR1,Metazoa_SRP,MGAT2,NEMF,POLE2,RPL36AL,RPS29	NA,122769,4247,122773,23588,9147,6235,6166,55172,5427	U12	10	25	28	10	13	40	17	15	8	8	7	13	4	3	2	1	36	125	116	30	43	101	46	12	112	166	80	126	101	52	78	50	46.1875	2.36801175759218	0.604845318866379	3.91506999182929	9.03779860171979e-05	0.00875141298617287
chr14	50235340	50238311	*	intron	106	KLHDC2	14646	uc021rsp.1,uc001wwn.3,uc001wwo.3,uc001wwp.3,uc010ank.3,uc001wwr.3,uc001www.3,uc010tqg.2,uc010tqh.2,uc001wwx.3,uc010anj.1,uc001wwl.4,uc001wwm.4,uc001wwq.2,uc021rsq.1,uc001wws.4,uc001wwt.4,uc010ann.3,uc001wwu.3,uc021rsr.1,uc010ano.3,uc001wwz.3,uc001wxa.3,uc001wxc.3,uc010tqi.2,uc001wxe.2,uc001wxd.1,uc010anq.1	DNAAF2,KLHDC1,KLHDC2,LRR1,Metazoa_SRP,MGAT2,NEMF,POLE2,RPL36AL,RPS29	NA,122769,4247,122773,23588,9147,6235,6166,55172,5427	U2	135	186	385	326	126	327	316	150	40	72	128	87	99	121	114	117	196	100	112	132	161	122	266	173	176	167	350	161	154	305	234	128	177.0625	1.73482044538345	0.39190260863551	4.42666215319054	9.57024461748502e-06	0.00152307902773156
chr14	52340801	52344309	+	intron	6	NA	14667	uc001wzh.3,uc010aoc.2,uc001wzi.3,uc001wzj.3,uc021rte.1,uc001wzk.3	GNG2	54331	U2	3	7	25	38	5	27	9	8	2	1	0	5	6	1	3	2	383	225	117	187	350	188	359	413	300	132	184	253	213	225	535	287	140.40625	2.54712481400131	0.63725412560054	3.99703150073911	6.41417683091008e-05	0.00670200823303559
chr14	54946578	54947591	-	intron	4	GMFB	14684	uc021rtf.1	GMFB	2764	U2	444	290	282	822	580	563	750	482	194	174	179	149	196	204	110	280	155	145	116	222	224	174	297	210	224	138	276	166	174	304	159	229	278.5	1.61752353015797	0.333297467218013	4.85309277522932	1.21550791459867e-06	0.000281180478896288
chr14	54947675	54948126	-	intron	6	GMFB	14684	uc021rtf.1	GMFB	2764	U12	365	255	202	588	409	393	554	335	133	131	178	150	158	209	118	251	121	129	88	193	180	130	249	165	197	119	245	132	135	266	137	206	222.53125	1.41885077291501	0.336538429453086	4.21601412718543	2.48658189781372e-05	0.00324388521061768
chr14	54996945	54997620	+	intron	6	CGRRF1	14685	uc010tra.1,uc001xay.3	CGRRF1	10668	U12	223	246	249	226	262	236	400	302	64	81	133	114	109	66	76	130	142	230	216	187	198	214	229	214	96	126	194	183	157	108	163	184	179.9375	1.04309133971042	0.263100518558648	3.96461149307049	7.35155805701121e-05	0.00746297455195955
chr14	56047073	56068474	+	intron	2	KTN1	14695	uc001xcb.3,uc001xcc.3,uc001xcd.3,uc001xce.3,uc001xcf.2,uc010trb.2,uc010aoq.3,uc010trc.2,uc001xcg.3,uc031qoq.1	KTN1	3895	U2	73	80	230	109	49	334	202	71	46	69	31	51	72	39	47	44	13	12	11	4	8	10	9	7	15	21	11	14	14	9	21	14	54.375	2.21002574050612	0.496509021638999	4.45112907155388	8.54199783274568e-06	0.00139263006397948
chr14	56105941	56106630	+	intron	28	KTN1	14695	uc001xcb.3,uc001xcc.3,uc001xcd.3,uc001xce.3,uc001xcf.2,uc010trb.2,uc010aoq.3,uc010trc.2,uc001xcg.3,uc031qoq.1	KTN1	3895	U2	0	0	2	0	0	0	0	0	6	10	9	0	3	0	9	6	304	263	263	189	233	291	233	149	352	485	225	299	315	203	364	193	137.6875	-3.80795190301922	0.837661234420983	-4.54593306523417	5.46924167626821e-06	0.000971455039361628
chr14	57714431	57735339	*	intron	34	EXOC5	14704	uc001xcu.4,uc001xcv.3,uc010tri.2,uc010trj.2,uc001xcs.3,uc001xct.3,uc010trg.2,uc010trh.2	AP5M1,EXOC5	55745,10640	U2	32	28	88	56	39	169	51	57	18	16	27	30	34	13	27	22	69	48	64	31	41	58	60	55	119	86	59	75	49	48	95	30	52.9375	1.87262016385138	0.453195818963457	4.13203318630434	3.59568490518654e-05	0.00431520378086247
chr14	58667013	58669572	*	intron	20	ACTR10	14708	uc001xdf.3,uc021rtr.1,uc010apc.3,uc010trp.2,uc001xdj.2,uc001xdk.2,uc021rtt.1,uc001xdc.3,uc010tro.2,uc001xdd.3,uc001xde.3,uc021rts.1,uc001xdl.3,uc021rtu.1,uc001xdn.2,uc010apd.2,uc010ape.2	ACTR10,C14orf37,FLJ31306,PSMA3,TRNA_Lys	55860,5684,145407,NA,379025	U2	13	22	32	19	10	22	17	17	2	3	4	3	9	5	9	8	202	232	149	180	162	140	157	142	251	217	139	254	224	186	195	232	101.78125	2.1376551479375	0.357822311611655	5.97406891233072	2.31407975476356e-09	1.25432515651839e-06
chr14	58678118	58679751	*	intron	28	NA	14708	uc001xdf.3,uc021rtr.1,uc010apc.3,uc010trp.2,uc001xdj.2,uc001xdk.2,uc021rtt.1,uc001xdc.3,uc010tro.2,uc001xdd.3,uc001xde.3,uc021rts.1,uc001xdl.3,uc021rtu.1,uc001xdn.2,uc010apd.2,uc010ape.2	ACTR10,C14orf37,FLJ31306,PSMA3,TRNA_Lys	55860,5684,145407,NA,379025	U2	94	139	163	214	99	226	158	156	107	105	78	125	115	71	72	118	32	141	124	105	68	122	69	44	273	231	93	223	194	76	179	149	130.09375	1.66718574939127	0.396024972183006	4.20979954925887	2.55597356985466e-05	0.00329924978555941
chr14	58680417	58681922	*	intron	30	ACTR10	14708	uc001xdf.3,uc021rtr.1,uc010apc.3,uc010trp.2,uc001xdj.2,uc001xdk.2,uc021rtt.1,uc001xdc.3,uc010tro.2,uc001xdd.3,uc001xde.3,uc021rts.1,uc001xdl.3,uc021rtu.1,uc001xdn.2,uc010apd.2,uc010ape.2	ACTR10,C14orf37,FLJ31306,PSMA3,TRNA_Lys	55860,5684,145407,NA,379025	U2	42	23	34	67	44	73	40	47	21	18	24	33	25	29	13	28	180	221	176	218	178	179	156	148	317	309	159	295	275	186	238	217	125.40625	1.40905375480102	0.299644658802108	4.7024157227898	2.57101352519132e-06	0.000517317089994602
chr14	65171423	65194310	+	intron	2	PLEKHG3	14748	uc001xhn.1,uc001xho.1,uc001xhp.2,uc010aqh.1,uc001xhq.1	PLEKHG3	26030	U2	253	527	1344	787	236	181	320	220	29	46	25	242	110	21	74	61	80	80	48	75	78	43	43	47	66	70	36	150	57	59	64	100	174.125	2.95469586660241	0.599897814364101	4.92533194129808	8.42172658647462e-07	0.000204816669448182
chr14	65381253	65390708	*	intron	2	CHURC1,CHURC1-FNTB	14751	uc001xhv.3,uc001xhw.2,uc021rup.1,uc010tsj.2,uc010tsk.2,uc010tsl.2,uc010tsm.2,uc001xia.3,uc001xib.3,uc001xid.3,uc010tso.2,uc021ruu.1,uc021ruv.1,uc001xhy.2,uc021ruq.2,uc031qoz.1,uc001xhz.2,uc021rur.1,uc021rus.1,uc021rut.1,uc001xic.2,uc031qpa.1,uc001xie.2,uc001xif.2,uc001xig.2,uc001xih.2,uc031qpb.1,uc001xij.2,uc001xii.2,uc001xik.4,uc031qpc.1,uc031qpd.1	BC052775,CHURC1,CHURC1-FNTB,FNTB,GPX2,LOC100506321,MAX,MIR4706,RAB15	91612,100529261,2342,NA,100616490,100506321,2877,376267,4149	U2	41	57	103	117	32	127	70	38	12	20	14	6	25	17	12	27	629	548	368	315	431	367	431	304	502	520	445	527	316	371	527	285	237.625	2.17891507007775	0.396137878257347	5.50039566946497	3.78939922957749e-08	1.40210635020233e-05
chr14	65511488	65519955	*	intron	62	NA	14751	uc001xhv.3,uc001xhw.2,uc021rup.1,uc010tsj.2,uc010tsk.2,uc010tsl.2,uc010tsm.2,uc001xia.3,uc001xib.3,uc001xid.3,uc010tso.2,uc021ruu.1,uc021ruv.1,uc001xhy.2,uc021ruq.2,uc031qoz.1,uc001xhz.2,uc021rur.1,uc021rus.1,uc021rut.1,uc001xic.2,uc031qpa.1,uc001xie.2,uc001xif.2,uc001xig.2,uc001xih.2,uc031qpb.1,uc001xij.2,uc001xii.2,uc001xik.4,uc031qpc.1,uc031qpd.1	BC052775,CHURC1,CHURC1-FNTB,FNTB,GPX2,LOC100506321,MAX,MIR4706,RAB15	91612,100529261,2342,NA,100616490,100506321,2877,376267,4149	U2	113	41	59	130	53	120	190	152	46	34	54	34	51	49	60	45	20	15	18	16	11	15	21	18	39	24	20	41	15	33	25	13	49.21875	1.84995791005602	0.414840352332034	4.45944542197123	8.21719939274164e-06	0.00135319402510986
chr14	67814171	67815753	-	intron	10	ATP6V1D	14759	uc001xjf.3	ATP6V1D	51382	U2	15	24	28	56	4	27	32	41	4	4	0	18	6	4	10	7	186	310	251	403	156	316	238	110	469	287	150	285	292	197	264	223	138.03125	2.23613060247949	0.535235538412238	4.17784403687564	2.94285329278472e-05	0.0036947397327951
chr14	69529229	69542061	-	intron	4	DCAF5	14773	uc001xkp.3,uc001xkq.3,uc001xkr.4,uc001xks.2	DCAF5	8816	U2	40	51	116	60	24	76	107	82	24	11	18	20	32	17	27	32	268	175	198	152	274	192	314	439	214	252	223	233	184	263	270	183	142.84375	1.47598746859827	0.378065969379868	3.90404741008373	9.45972372344204e-05	0.00901730822133402
chr14	71517478	71518599	+	intron	46	PCNX	14794	uc001xmn.4,uc001xmo.2,uc010are.1,uc010arf.1,uc001xmp.2	PCNX	22990	U12	32	16	19	35	12	32	43	20	13	4	5	17	11	2	13	6	180	156	126	144	84	144	110	77	300	149	82	227	202	121	326	170	89.9375	2.184811101111	0.461305545738851	4.73614748682827	2.17819099319917e-06	0.000454490070403417
chr14	73491651	73493633	-	intron	24	ZFYVE1	14804	uc001xnl.3,uc001xnm.3,uc010arj.3	ZFYVE1	53349	U2	18	18	27	22	9	38	27	17	5	13	3	3	7	7	10	4	121	46	39	50	59	50	89	82	75	55	102	90	44	96	92	59	43.03125	1.95264545404438	0.44544646255724	4.38356933588503	1.16750466967379e-05	0.00179204037034893
chr14	75989089	75991426	+	intron	2	BATF	14845	uc001xrr.3	BATF	10538	U2	32	13	54	79	31	111	53	36	13	3	8	10	9	18	8	18	234	134	129	206	193	181	207	137	248	118	189	194	62	436	89	160	106.65625	2.30721634156907	0.518431900470261	4.45037494698191	8.57204971261934e-06	0.00139598015347649
chr14	77236395	77237532	*	intron	4	VASH1	14855	uc001xss.3,uc001xst.2,uc001xsu.1	AK125727,VASH1	22846,NA	U12	69	19	51	76	57	63	22	21	10	13	9	5	14	10	8	11	14	12	10	10	24	21	7	9	44	35	22	13	28	9	12	24	23.5	3.04574100650429	0.518167000384078	5.87791388538195	4.15468941222282e-09	2.12646268930191e-06
chr14	77237590	77239479	*	intron	6	VASH1	14855	uc001xss.3,uc001xst.2,uc001xsu.1	AK125727,VASH1	22846,NA	U2	51	25	47	114	49	57	25	32	10	8	9	4	10	9	5	6	11	6	9	6	24	22	7	7	36	28	16	13	24	6	10	24	22.1875	3.48417669708473	0.553360851994772	6.29639173881721	3.04653879065552e-10	2.01492029113832e-07
chr14	77275987	77279106	-	intron	18	ANGEL1	14856	uc001xsv.3	ANGEL1	23357	U2	15	17	39	10	9	27	16	15	1	12	5	5	6	2	5	4	38	35	38	20	25	40	36	17	51	49	31	37	35	15	30	19	22	1.98821867224998	0.503109281654431	3.95186243774295	7.75453150942923e-05	0.00778596306913594
chr14	88459616	88459726	-	intron	42	NA	14892	uc010tvw.1,uc001xvt.3,uc010tvy.2,uc010tvx.2,uc010tvz.1,uc001xvu.2	GALC	2581	U2	21	15	18	43	11	14	14	16	1	3	3	8	8	2	2	9	84	21	21	17	41	15	36	28	32	31	53	33	20	41	57	42	23.75	2.31054574334432	0.558721908256152	4.13541282201704	3.54317106499932e-05	0.00426962286506108
chr14	91581339	91592769	+	intron	4	NA	14957	uc010atu.3,uc010atv.2,uc001xyy.2,uc001xyv.2,uc001xyw.2,uc001xyx.2,uc001xyz.2,uc001xza.2,uc001xzb.2,uc001xzc.2,uc010twj.1,uc001xze.2,uc010atw.3	C14orf159,SNORA11B	80017,100124539	U2	36	46	83	97	30	132	54	30	20	15	5	16	21	8	15	11	10	13	8	3	10	23	6	4	10	7	2	31	20	4	16	11	24.90625	2.58569284034887	0.618104624611902	4.18326079014922	2.87357430704785e-05	0.00362013679832915
chr14	91826056	91844984	-	intron	58	NA	14959	uc001xzi.3,uc001xzj.3,uc010aty.3,uc010twk.1,uc021ryl.1,uc001xzl.4	CCDC88C	440193	U2	15	37	74	47	13	63	49	27	16	15	7	24	12	11	16	10	80	81	101	87	86	84	84	116	101	123	63	174	121	108	73	77	62.34375	1.77427715980499	0.412701643218435	4.29917638797938	1.71433995714186e-05	0.00239832894594705
chr14	92980321	93022095	+	intron	2	RIN3	14971	uc001yap.3,uc010auk.3,uc001yaq.3,uc001yar.1,uc001yas.1	RIN3	79890	U2	241	344	674	527	384	476	374	512	104	148	171	395	192	208	166	348	131	90	89	104	153	100	112	106	214	135	110	212	101	145	161	238	233.28125	1.60045618059182	0.350291060541486	4.56893241328456	4.90214818241163e-06	0.000886811887880531
chr14	93107675	93117926	+	intron	12	RIN3	14971	uc001yap.3,uc010auk.3,uc001yaq.3,uc001yar.1,uc001yas.1	RIN3	79890	U2	806	416	540	842	652	233	715	719	248	132	224	303	172	405	303	415	656	460	389	538	650	394	594	435	908	438	394	941	422	564	815	767	515.3125	1.51152245991714	0.36155801928014	4.18058065183168	2.90765656632693e-05	0.00365993484145211
chr14	93260802	93263752	+	intron	2	GOLGA5	14973	uc001yaz.1,uc001yba.1	GOLGA5	9950	U2	79	110	132	135	87	117	113	113	21	35	50	63	39	27	54	75	88	59	76	47	55	50	77	80	127	91	88	89	55	55	111	57	76.71875	1.62254823155463	0.32958836952525	4.92295354320848	8.52476955733782e-07	0.000206342896795239
chr14	93542965	93581413	*	intron	22	ITPK1	14976	uc001ybi.3,uc001ybe.2,uc001ybf.3,uc001ybg.3,uc001ybh.3	ITPK1,ITPK1-AS1	319085,3705	U2	27	26	72	62	21	78	80	66	7	12	13	32	33	30	11	8	135	217	153	215	164	173	153	204	293	251	174	242	281	162	106	219	116.25	1.85438347361382	0.435180354553024	4.26118379244962	2.0334691388367e-05	0.00274779367651273
chr14	97263785	97299803	+	intron	2	VRK1	15021	uc001yft.3	VRK1	7443	U2	165	249	536	186	102	622	188	101	44	92	88	161	75	58	149	97	407	497	305	170	246	256	298	236	416	389	452	408	290	331	428	237	258.71875	1.78120107439209	0.457147694474037	3.89633612052101	9.76588342070374e-05	0.00920757325620947
chr14	99959212	99959850	*	intron	4	CCNK	15031	uc001ygi.4,uc021sbo.1,uc010avr.3	CCDC85C,CCNK,Y_RNA	8812,NA,317762	U12	527	490	395	920	528	456	1027	573	29	89	63	214	237	69	47	167	630	437	327	848	614	378	739	689	415	563	719	683	559	780	717	706	488.59375	2.56702115098224	0.443291581827978	5.7908186309263	7.00441821529076e-09	3.30836014436883e-06
chr14	102825933	102828910	*	intron	32	NA	15159	uc001ylo.3,uc031qqo.1,uc001ylp.3,uc010awk.2,uc001ylq.1,uc001ylr.3,uc001yls.3,uc001ylt.3,uc001ylu.1,uc021sea.1,uc001ylv.1,uc021seb.1	CINP,ZNF839	55778,51550	U2	17	30	34	34	14	26	17	23	1	5	3	4	11	2	19	9	77	115	78	54	78	47	66	63	94	95	70	110	68	53	114	70	46.90625	2.07412139095519	0.436088829330367	4.75619014167386	1.97280666192281e-06	0.00042059722640033
chr14	104057237	104095524	*	intron	10	NA	15177	uc010tyc.2,uc010tyd.1,uc010tye.1,uc001ynm.1,uc001yno.3,uc010tyf.2,uc021seh.1,uc001ynp.1,uc001ynq.1,uc001ynr.1,uc010awu.1,uc001yns.3,uc001ynw.1,uc001ynu.1,uc001ynv.1,uc001ynx.4,uc001yny.4,uc001ynz.4,uc001yoa.4	AK097119,APOPT1,AX746968,KLC1,XRCC3	84334,3831,NA,7517	U2	188	114	185	179	130	161	291	274	73	65	51	68	81	70	65	80	65	79	74	52	66	74	71	46	99	99	43	102	60	38	75	49	98.96875	1.56106464259937	0.314993234668489	4.95586720852051	7.2008385272156e-07	0.000178976780673144
chr14	105722887	105739057	*	intron	38	BRF1	15205	uc010tyq.2,uc001yqs.2,uc001yqt.3,uc001yqu.3,uc001yqk.2,uc001yql.2,uc001yqo.2,uc001yqp.2,uc010axg.1,uc010tyo.1,uc010typ.1,uc001yqn.2,uc010axh.1,uc010axi.1,uc010axj.1,uc001yqr.3	BRF1,BTBD6,PACS2	90135,23241,2972	U12	712	261	919	677	336	1141	1294	489	29	69	60	83	117	47	44	28	36	30	47	27	23	56	38	24	67	99	38	65	50	53	95	35	221.53125	4.44830359694622	0.457668299650731	9.71949248034207	2.49019552823769e-22	1.10846149008915e-18
chr14	105739232	105752632	*	intron	40	BRF1	15205	uc010tyq.2,uc001yqs.2,uc001yqt.3,uc001yqu.3,uc001yqk.2,uc001yql.2,uc001yqo.2,uc001yqp.2,uc010axg.1,uc010tyo.1,uc010typ.1,uc001yqn.2,uc010axh.1,uc010axi.1,uc010axj.1,uc001yqr.3	BRF1,BTBD6,PACS2	90135,23241,2972	U2	9	7	17	28	6	14	27	27	0	7	5	13	10	8	2	5	20	26	30	18	15	40	33	23	64	105	40	66	47	51	92	34	27.78125	2.71637440394854	0.528768523645689	5.13717114857748	2.78904932220291e-07	7.818546223022e-05
chr14	105752714	105766782	*	intron	42	BRF1	15205	uc010tyq.2,uc001yqs.2,uc001yqt.3,uc001yqu.3,uc001yqk.2,uc001yql.2,uc001yqo.2,uc001yqp.2,uc010axg.1,uc010tyo.1,uc010typ.1,uc001yqn.2,uc010axh.1,uc010axi.1,uc010axj.1,uc001yqr.3	BRF1,BTBD6,PACS2	90135,23241,2972	U2	11	24	152	49	18	53	40	19	16	21	6	24	9	3	14	8	12	16	19	10	7	21	26	17	39	66	28	45	23	28	52	21	28.03125	3.09589182211797	0.612226449109976	5.05677568588979	4.26404290206867e-07	0.000112654326261434
chr14	105781915	105814829	*	intron	48	NA	15205	uc010tyq.2,uc001yqs.2,uc001yqt.3,uc001yqu.3,uc001yqk.2,uc001yql.2,uc001yqo.2,uc001yqp.2,uc010axg.1,uc010tyo.1,uc010typ.1,uc001yqn.2,uc010axh.1,uc010axi.1,uc010axj.1,uc001yqr.3	BRF1,BTBD6,PACS2	90135,23241,2972	U2	40	24	58	47	31	53	132	60	17	24	8	14	23	6	25	11	20	35	45	37	36	39	55	29	60	69	35	51	41	36	27	33	38.15625	2.04763928505783	0.448059257811372	4.57001891905973	4.87680187418397e-06	0.000884405009511736
chr14	105818805	105821388	*	intron	52	PACS2	15205	uc010tyq.2,uc001yqs.2,uc001yqt.3,uc001yqu.3,uc001yqk.2,uc001yql.2,uc001yqo.2,uc001yqp.2,uc010axg.1,uc010tyo.1,uc010typ.1,uc001yqn.2,uc010axh.1,uc010axi.1,uc010axj.1,uc001yqr.3	BRF1,BTBD6,PACS2	90135,23241,2972	U2	3	13	22	8	7	19	21	3	9	6	1	1	3	1	1	4	64	120	133	118	128	134	163	97	200	260	119	185	132	103	92	99	70.90625	2.19889253413399	0.55109651487162	3.99003164562968	6.6064480293762e-05	0.00687281140495154
chr14	105886401	105905008	+	intron	2	MTA1	15207	uc001yqx.3,uc001yqy.3,uc021seq.1,uc001yqz.1,uc001yra.1,uc001yrb.3	MTA1	9112	U2	31	65	107	82	30	129	160	86	46	43	27	17	30	32	43	25	75	79	97	62	58	68	109	32	128	176	91	97	68	80	87	71	72.84375	1.85186890291928	0.428882029426963	4.31789810683744	1.57522115263356e-05	0.00225305706693088
chr14	106444260	106444673	*	intron	3520	abParts	15211	uc001yrp.1,uc021ses.1,uc001yrr.3,uc001ysq.3,uc001ysr.3,uc001yss.3,uc001yst.3,uc021seu.1,uc001ysy.2,uc031qqx.1,uc001yrs.3,uc001yrt.3,uc010axp.1,uc001yru.2,uc001yrw.1,uc001yrx.2,uc001yry.1,uc001yrz.2,uc001ysb.2,uc031qqy.1,uc001ysc.3,uc001ysd.1,uc001yse.3,uc001ysg.1,uc001ysh.1,uc001ysi.2,uc001ysj.3,uc001ysk.1,uc001ysl.1,uc001ysm.2,uc001ysn.1,uc021set.1,uc001ysu.1,uc001ysv.3,uc001ysw.1,uc001ysx.1,uc0…	abParts,ADAM6,AK128652,AY748447,BC011773,BC033241,BC042994,DKFZp686O16217,ELK2AP,epsilon IgE,FLJ00382,FLJ00385,Ig alpha 1-[alpha]2m,IGH@,IGHCgamma1,IGHD,IGHE,IGHG1,immunoglobulin epsilon chain constant...,immunoglobulin heavy chain,KIAA0125,LINC00221,LINC00226,LOC90925,TMEM121,Z49973	80757,NA,9834,338004,338005,2003,8755	U2	4939	6203	6996	4276	6218	5049	7577	5760	6279	7588	5638	5365	4247	4778	5507	2880	2	0	2	0	2	0	1	0	17	15	14	1	0	0	12	7	2792.90625	3.39020332959314	0.720262582365971	4.70689914011186	2.51513267869153e-06	0.00051029749250143
chr15	23258403	23259255	*	intron	8	GOLGA8I	15248	uc001yvh.1,uc001yvi.3,uc021sfm.1,uc021sfn.1,uc001yvl.3,uc001yvm.3	DQ578838,DQ582939,DQ588973,DQ595055,DQ600342,GOLGA8I	283796,NA	U2	11	15	26	26	13	21	17	3	31	9	18	13	13	9	56	17	0	1	6	5	4	4	1	2	0	0	0	0	0	0	1	0	10.0625	-3.93622045414059	1.01014686213366	-3.89668136554559	9.75197849572157e-05	0.00920628134429324
chr15	28422656	28424032	-	intron	68	HERC2	15285	uc001zbi.4,uc001zbj.4,uc001zbk.1,uc001zbl.2	HERC2	8924	U2	8	2	3	9	3	1	19	3	1	0	0	1	0	2	1	1	14	19	34	17	21	23	39	25	47	51	28	73	41	32	22	27	17.71875	3.74146415636813	0.805514207256196	4.64481460744509	3.40381978749561e-06	0.000651293606453396
chr15	34526174	34527381	*	intron	10	SLC12A6	15417	uc010ucb.1,uc001zhq.3,uc001zhs.3,uc001zht.3,uc001zhu.3,uc001zhv.3,uc001zhw.3,uc001zhx.3,uc001zhy.3,uc001zhz.3,uc001zia.3,uc001zib.3,uc001zic.3,uc001zid.3,uc010bau.3	EMC4,SLC12A6	51234,9990	U12	1084	491	680	1594	719	951	1426	800	229	104	161	296	506	172	232	512	381	163	203	373	237	235	333	233	290	125	176	240	261	371	324	316	444.3125	1.77066733990595	0.415495102726427	4.2615841397096	2.02982902623689e-05	0.00274555870304802
chr15	34538069	34542498	*	intron	34	SLC12A6	15417	uc010ucb.1,uc001zhq.3,uc001zhs.3,uc001zht.3,uc001zhu.3,uc001zhv.3,uc001zhw.3,uc001zhx.3,uc001zhy.3,uc001zhz.3,uc001zia.3,uc001zib.3,uc001zic.3,uc001zid.3,uc010bau.3	EMC4,SLC12A6	51234,9990	U2	1823	670	912	2557	995	1192	2759	1482	204	170	384	447	854	558	260	805	261	131	155	263	165	159	256	169	324	134	139	236	213	315	305	279	611.75	2.06976324008903	0.447776765556143	4.62231048884004	3.79489445204813e-06	0.000715588486193461
chr15	34542557	34542831	*	intron	36	SLC12A6	15417	uc010ucb.1,uc001zhq.3,uc001zhs.3,uc001zht.3,uc001zhu.3,uc001zhv.3,uc001zhw.3,uc001zhx.3,uc001zhy.3,uc001zhz.3,uc001zia.3,uc001zib.3,uc001zic.3,uc001zid.3,uc010bau.3	EMC4,SLC12A6	51234,9990	U12	471	159	195	515	231	250	482	271	22	25	73	61	124	91	48	110	226	134	138	214	143	161	227	144	307	141	125	233	208	306	300	253	199.625	2.64943663822474	0.428711108817759	6.18000463186269	6.40997209460376e-10	3.90697108254203e-07
chr15	36984377	36989523	*	intron	18	C15orf41	15434	uc001zje.4,uc010bbb.1,uc001zjf.3,uc010uci.2,uc001zjg.4,uc031qrj.1	C15orf41,CSNK1A1P1	84529,161635	U12	44	132	140	113	67	194	153	31	6	11	13	18	10	6	13	10	7	22	15	10	13	13	11	2	2	5	6	19	8	7	6	6	34.78125	2.67202967814069	0.575239985893851	4.64506943826008	3.39962089567379e-06	0.000651293606453396
chr15	38811573	38818499	-	intron	28	RASGRP1	15442	uc010bbe.3,uc010bbf.3,uc010bbg.3,uc001zkd.4,uc001zke.4	RASGRP1	10125	U12	702	157	407	529	259	296	640	418	13	23	78	36	75	24	90	15	95	26	38	43	68	47	58	91	24	12	63	52	63	64	178	18	146.9375	3.29165999581027	0.614399496366943	5.35752391607489	8.43702026226649e-08	2.84905567214968e-05
chr15	40587262	40587401	-	intron	28	PLCB2	15454	uc001zlc.3,uc001zld.3,uc010bbo.3,uc010ucm.2,uc001zle.4	PLCB2	5330	U12	333	525	693	1237	366	1008	539	169	214	128	38	270	230	29	69	143	417	693	751	1493	638	1055	649	291	1180	944	293	1565	1000	544	567	1038	597.15625	2.37140538003239	0.576527302498876	4.11325772388206	3.9011443764238e-05	0.00460651769200981
chr15	40596280	40599789	-	intron	62	PLCB2	15454	uc001zlc.3,uc001zld.3,uc010bbo.3,uc010ucm.2,uc001zle.4	PLCB2	5330	U2	9	23	24	100	26	50	48	32	16	7	5	10	10	5	3	7	303	541	518	1091	443	835	470	181	717	575	168	961	672	347	345	565	284.59375	2.29754712253176	0.566216068121581	4.0577215163707	4.95538073806535e-05	0.00551447532391389
chr15	42492160	42500278	-	intron	48	VPS39	15499	uc001zpb.3,uc001zpc.3,uc001zpd.3,uc021sjq.1	MIR627,VPS39	23339,693212	U2	61	52	219	216	42	167	132	112	15	13	23	11	21	28	7	21	293	147	156	166	157	151	225	163	201	168	163	236	168	190	204	121	126.53125	2.84134140708633	0.422838053209355	6.7196918194104	1.82109306761653e-11	1.55526641849648e-08
chr15	42519968	42520909	-	intron	14	TMEM87A	15500	uc021sjr.1,uc001zpf.4,uc010bcu.1,uc001zpg.2	TMEM87A	25963	U2	278	128	242	557	234	291	368	143	73	109	61	86	81	76	57	92	507	339	278	317	370	291	236	208	525	339	427	557	169	663	368	257	272.71875	2.19573150291369	0.382535547167951	5.7399410830431	9.47094948524382e-09	4.28542970540406e-06
chr15	42521019	42523389	-	intron	16	TMEM87A	15500	uc021sjr.1,uc001zpf.4,uc010bcu.1,uc001zpg.2	TMEM87A	25963	U12	759	341	651	1242	632	719	970	492	382	384	470	431	306	454	155	371	390	312	246	199	270	235	165	140	508	309	356	509	142	550	345	200	426.09375	1.55219318580762	0.38952777393422	3.98480747632065	6.75348579740035e-05	0.00700593071495431
chr15	42702043	42702128	+	intron	100	CAPN3	15501	uc001zph.3,uc010ude.1,uc001zpi.3,uc001zpk.1,uc001zpl.1,uc010udf.1,uc010udg.1,uc001zpn.1,uc001zpo.1,uc001zpp.1,uc001zpq.1,uc010bcv.1,uc001zpr.1,uc001zps.1,uc001zpt.1	CAPN3,GANC	2595,825	U2	1	7	4	7	2	8	7	3	0	0	1	1	0	0	0	0	78	506	212	224	123	341	125	111	294	161	152	984	303	241	572	461	154.03125	4.88790674649765	0.952768518066655	5.13021437401828	2.8941239337741e-07	7.99110050759171e-05
chr15	42702194	42702625	+	intron	102	CAPN3	15501	uc001zph.3,uc010ude.1,uc001zpi.3,uc001zpk.1,uc001zpl.1,uc010udf.1,uc010udg.1,uc001zpn.1,uc001zpo.1,uc001zpp.1,uc001zpq.1,uc010bcv.1,uc001zpr.1,uc001zps.1,uc001zpt.1	CAPN3,GANC	2595,825	U2	143	509	413	399	203	505	301	182	30	19	9	59	44	8	25	37	72	490	203	210	127	314	110	81	298	149	167	993	329	249	575	502	242.34375	4.54413219092077	0.591622910607372	7.68079144578034	1.58108701204355e-14	2.36990422918483e-11
chr15	44624277	44629960	+	intron	8	CASC4	15532	uc010bdu.2,uc001zto.2,uc001ztp.3,uc001ztq.3	CASC4	113201	U2	1	0	0	2	0	2	1	1	7	24	3	5	5	2	6	9	204	237	157	178	211	246	204	141	379	242	117	255	226	128	182	288	108.21875	-2.91991914216584	0.703255856062094	-4.15200117709083	3.2958056631785e-05	0.00405130360904837
chr15	44949495	44951276	*	intron	88	SPG11	15535	uc001ztv.3,uc010ueg.2,uc010bdw.3,uc001ztx.3,uc010ueh.2,uc010uei.2,uc001zty.1,uc001ztz.1,uc001zua.1	EIF3J,SPG11	8669,80208	U12	510	308	219	328	231	287	307	170	41	37	95	174	78	35	273	51	182	142	109	107	145	135	113	76	241	163	122	248	168	121	284	96	174.875	2.10600568859972	0.481872095329818	4.37046616521394	1.23981565456773e-05	0.00188245374008415
chr15	44951502	44952629	*	intron	90	SPG11	15535	uc001ztv.3,uc010ueg.2,uc010bdw.3,uc001ztx.3,uc010ueh.2,uc010uei.2,uc001zty.1,uc001ztz.1,uc001zua.1	EIF3J,SPG11	8669,80208	U2	32	17	16	25	25	23	34	19	6	1	4	12	10	8	8	5	176	127	93	107	109	116	89	78	207	130	115	215	126	102	243	83	73.78125	2.27064440085346	0.409818214281703	5.54061367143788	3.01413510327738e-08	1.16208752683917e-05
chr15	44952815	44955588	*	intron	92	SPG11	15535	uc001ztv.3,uc010ueg.2,uc010bdw.3,uc001ztx.3,uc010ueh.2,uc010uei.2,uc001zty.1,uc001ztz.1,uc001zua.1	EIF3J,SPG11	8669,80208	U2	285	327	553	452	255	540	362	202	89	90	81	161	194	111	152	151	128	86	63	78	68	80	64	52	127	85	73	152	80	58	156	55	169.0625	1.87672107004616	0.36795386505923	5.10042493980614	3.38891758179536e-07	9.18465443436654e-05
chr15	45021751	45023560	+	intron	2	TRIM69	15538	uc001zue.3,uc001zuf.2,uc001zug.1,uc001zuh.1,uc001zui.1,uc010bdy.1	TRIM69	NA,140691	U2	69	25	131	76	28	188	24	21	3	18	3	15	31	10	4	7	10	35	33	19	30	45	12	14	69	47	6	30	31	6	24	21	33.90625	2.86763832302349	0.728548138957199	3.93609999076802	8.28164781150858e-05	0.00817569690191802
chr15	45927307	45951104	+	intron	6	SQRDL	15553	uc001zvu.4,uc001zvv.4	SQRDL	58472	U2	277	243	574	572	155	595	373	188	81	29	40	308	73	94	209	79	593	360	379	292	236	319	270	134	649	370	228	659	283	327	441	484	309.8125	2.11895173761867	0.530167840730784	3.99675645112291	6.4216308223827e-05	0.00670428298786255
chr15	50535442	50536823	-	intron	4	NA	15567	uc001zxy.3,uc001zxz.3,uc010uff.2,uc021skv.1,uc010bet.2,uc010beu.2	HDC,Metazoa_SRP	3067,NA	U2	23	18	17	51	23	34	28	24	13	20	8	12	9	13	18	13	21	4	7	17	18	40	6	40	41	135	76	28	40	36	97	18	29.625	2.66245810257739	0.582647995124895	4.56958253500327	4.88696684382801e-06	0.000885155635746521
chr15	51238763	51240216	+	intron	22	NA	15574	uc010ufi.2,uc010ufj.2,uc010ufk.2,uc001zyx.2,uc021skz.1,uc010ufl.2,uc010bex.1	AP4E1,DCAF13P3	23431,100132724	U2	8	7	4	16	5	13	20	6	2	3	5	2	5	4	2	3	18	30	20	19	22	26	24	25	24	28	38	37	27	54	50	28	17.96875	2.23964979009268	0.490910785696479	4.56223382200736	5.06122368555019e-06	0.000908873265087437
chr15	51240357	51242022	+	intron	24	AP4E1	15574	uc010ufi.2,uc010ufj.2,uc010ufk.2,uc001zyx.2,uc021skz.1,uc010ufl.2,uc010bex.1	AP4E1,DCAF13P3	23431,100132724	U12	27	45	60	52	37	75	69	52	12	6	15	14	6	5	16	2	48	64	35	47	51	62	58	55	53	49	80	75	60	103	100	54	46.46875	2.90663701081163	0.378709422794825	7.67511140694899	1.65274945963571e-14	2.44237547594934e-11
chr15	55612609	55613470	*	intron	6	PIGB	15595	uc002act.3,uc010ugg.2,uc002ada.3,uc021smt.1,uc002acu.2,uc002acz.2,uc002acv.2,uc002acw.2,uc002acx.3,uc010bfk.2,uc002acy.3,uc021smu.1,uc021smv.1,uc010ugh.1,uc010ugi.2,uc002adb.3,uc002adc.3,uc002add.3	CCPG1,DYX1C1,DYX1C1-CCPG1,FLJ27352,HP06981,MIR628,PIGB	9488,145788,NA,9236,100533483,693213,161582	U2	111	95	111	161	95	151	99	88	91	29	50	122	76	57	44	68	30	26	27	17	25	14	14	16	65	40	35	84	20	41	68	29	62.46875	1.93907786643822	0.403069168494474	4.81078191537443	1.50340986860393e-06	0.000335623686669966
chr15	55681632	55700044	*	intron	38	CCPG1	15595	uc002act.3,uc010ugg.2,uc002ada.3,uc021smt.1,uc002acu.2,uc002acz.2,uc002acv.2,uc002acw.2,uc002acx.3,uc010bfk.2,uc002acy.3,uc021smu.1,uc021smv.1,uc010ugh.1,uc010ugi.2,uc002adb.3,uc002adc.3,uc002add.3	CCPG1,DYX1C1,DYX1C1-CCPG1,FLJ27352,HP06981,MIR628,PIGB	9488,145788,NA,9236,100533483,693213,161582	U2	70	169	866	414	132	300	236	85	29	23	12	134	36	47	120	62	264	136	80	192	142	96	150	103	455	70	117	319	131	169	338	199	178	2.92341912376973	0.643281472914285	4.54454114856696	5.50550519738103e-06	0.00097671518714842
chr15	59009927	59041678	-	intron	32	ADAM10	15609	uc002afd.1,uc010bgc.1,uc010ugz.1,uc002afe.1,uc002aff.1,uc031qsh.1	ADAM10,HSP90AB4P	102,664618	U2	163	326	408	432	244	445	536	519	95	169	283	223	181	188	225	284	60	88	92	79	79	84	52	55	247	115	67	123	128	67	87	102	195.1875	1.56717202010172	0.373534264561871	4.19552412933228	2.72241300557131e-05	0.00347439977087216
chr15	63569936	63570489	+	intron	2	APH1B	15717	uc002ama.3,uc002amb.3,uc010bgq.3	APH1B	83464	U2	8	11	24	16	5	16	6	8	0	2	2	4	2	0	3	3	73	35	14	30	34	28	46	44	64	20	31	68	25	34	82	30	24	2.77426562385877	0.63018881851488	4.40227681347422	1.07120762229121e-05	0.00167396703469386
chr15	64634885	64648186	-	intron	32	NA	15726	uc002ane.3,uc002anf.3,uc002ang.1,uc002anh.1,uc021sox.1,uc002anj.3,uc010uip.1,uc002ank.3,uc002anl.3	AL137522,CSNK1G1,KIAA0101	53944,NA,9768	U2	5	7	48	26	7	23	20	5	4	3	2	10	5	3	10	6	12	11	11	6	5	11	12	14	14	13	13	15	30	12	22	14	12.46875	2.41101609128028	0.616806629205085	3.9088686423288	9.27293646454378e-05	0.00889819862328719
chr15	64753038	64791491	+	intron	2	ZNF609	15728	uc010bgy.3,uc002ann.3	ZNF609	NA,23060	U2	174	158	227	191	92	313	311	80	24	30	18	17	23	24	43	15	3	10	0	3	1	15	1	0	8	13	2	11	7	0	5	4	56.96875	3.59387243363455	0.68464647836312	5.2492381794279	1.52729500696201e-07	4.78355960464116e-05
chr15	66795089	66795148	*	intron	14	NA	15755	uc010bhu.1,uc002aqa.3,uc002aqb.3,uc010bhv.3,uc002apv.3,uc002apx.3,uc010ujq.2,uc010bhs.1,uc002apy.1,uc010bht.3,uc002apz.1,uc002aqc.3,uc002aqd.4,uc010bhw.3	LCTL,RPL4,SNORD16,SNORD18A,SNORD18B,SNORD18C,ZWILCH	55055,6124,595100,595099,595097,595098,197021	U2	396	359	513	398	370	456	541	285	52	189	74	152	73	23	61	30	354	419	477	322	346	360	345	445	615	646	514	326	547	540	420	305	342.28125	2.69392738648928	0.396441813160099	6.79526552715407	1.0811321860658e-11	9.39708581111026e-09
chr15	66795249	66795395	*	intron	16	NA	15755	uc010bhu.1,uc002aqa.3,uc002aqb.3,uc010bhv.3,uc002apv.3,uc002apx.3,uc010ujq.2,uc010bhs.1,uc002apy.1,uc010bht.3,uc002apz.1,uc002aqc.3,uc002aqd.4,uc010bhw.3	LCTL,RPL4,SNORD16,SNORD18A,SNORD18B,SNORD18C,ZWILCH	55055,6124,595100,595099,595097,595098,197021	U2	366	399	616	488	462	500	580	228	71	70	87	211	101	42	193	30	4410	5610	5516	3627	5011	4405	6144	4783	4846	8007	5588	4955	5022	5061	5025	3397	2682.84375	2.26139358560563	0.389455569049725	5.80655090161748	6.37728909208762e-09	3.08809343152444e-06
chr15	68522081	68549027	-	intron	14	NA	15767	uc002arf.3,uc010ujy.2,uc010ujz.2,uc031qso.1	CLN6	54982	U2	10	13	35	17	9	35	21	15	4	7	7	11	8	8	15	13	13	18	18	13	7	13	18	10	35	44	33	27	21	16	31	17	17.5625	2.11229448986266	0.468811370893594	4.50563834626377	6.61737085779452e-06	0.00114089842419485
chr15	69747627	69747766	+	intron	6	RPLP1	15775	uc002asd.1,uc002ase.1	RPLP1	6176	U2	33	20	39	21	29	124	31	82	133	105	239	117	126	105	237	70	2991	3549	3755	2237	2840	2373	3405	2374	2946	3060	2452	2589	1752	2148	2442	1624	1376.5	-1.88575163597135	0.419601161265846	-4.49415256688625	6.98475394750085e-06	0.00119269645707013
chr15	72521018	72521887	*	intron	26	NA	15790	uc021spv.1,uc002atr.1,uc010bit.1,uc002atv.2,uc002atw.2,uc002atx.2,uc002aty.2,uc010uki.2,uc010ukj.2,uc010ukk.2,uc010biu.1	JA375062,PKM	NA,5315	U2	370	459	882	808	321	599	511	308	92	86	57	117	130	21	262	52	2	2	2	5	2	1	2	2	6	2	1	3	1	1	5	3	159.84375	2.67127349636766	0.687690902616771	3.88441011245466	0.000102578633649788	0.0095186880813129
chr15	75744088	75747975	-	intron	42	NA	15846	uc002bai.3,uc002baj.3,uc010uml.2,uc002bak.4	SIN3A	25942	U2	45	127	248	95	28	161	120	45	20	47	8	31	40	11	19	21	30	14	14	13	23	12	33	27	24	22	32	23	12	35	27	28	44.84375	2.4314562972084	0.539410006018511	4.50762179062167	6.5558300810411e-06	0.00113294770364044
chr15	75918447	75918579	-	intron	22	NA	15848	uc002ban.3,uc002bap.3,uc002baq.3,uc002bar.3,uc002bas.3	SNUPN	10073	U2	5	2	20	11	6	12	15	8	0	1	1	2	1	0	0	0	3	5	6	4	4	6	6	3	12	10	5	11	4	4	7	3	5.53125	4.57975142199692	0.896302557527245	5.10960432226337	3.22834195549793e-07	8.7818673123881e-05
chr15	77176218	77196954	-	intron	68	SCAPER	15866	uc010bkr.3,uc002bbx.3,uc002bby.3,uc031qsw.1,uc002bbz.1,uc021sqx.1,uc002bca.1,uc002bcb.1,uc002bcc.1	SCAPER,TRNA_Pseudo	49855,NA	U2	22	15	50	45	25	74	43	22	5	7	4	7	5	4	7	4	37	15	11	11	38	11	19	5	9	12	17	19	9	16	21	7	18.625	2.36487534587348	0.563593485309354	4.19606579479073	2.71591380012731e-05	0.00347213860611054
chr15	77713347	77740060	+	intron	2	HMG20A	15871	uc002bcq.1,uc002bcr.3,uc002bcs.3,uc021sra.1	AK025664,HMG20A	10363,NA	U2	15	11	31	22	23	44	44	29	5	8	7	7	13	11	3	5	26	26	15	17	12	19	23	18	25	33	13	21	21	17	29	6	18.71875	1.97306353147928	0.478351188007114	4.12471753169334	3.71190024583686e-05	0.00442574807477041
chr15	80189628	80191181	*	intron	8	NA	15908	uc002bfb.2,uc021srp.1,uc002bex.4,uc021srq.1,uc021srr.1,uc002bey.3,uc002bez.4,uc021srs.1,uc021srt.1,uc002bfa.4,uc021sru.1	AK054972,C15orf37,MTHFS,ST20,ST20-MTHFS	283687,10588,100528021,NA,400410	U2	102	232	478	263	79	168	106	121	12	4	4	17	20	3	65	20	167	95	48	129	102	42	198	123	77	35	83	252	225	82	245	333	122.8125	3.97640981367633	0.68719044022892	5.78647428848354	7.18790828341846e-09	3.37333358299101e-06
chr15	82519914	82520531	-	intron	20	EFTUD1	15925	uc002bgt.1,uc002bgu.1	EFTUD1	79631	U12	22	11	26	17	6	16	34	22	0	0	2	5	3	2	3	0	91	112	92	64	57	84	79	37	113	114	53	121	92	63	105	52	46.8125	3.57086636055113	0.557534109614621	6.40474959105083	1.50616373673268e-10	1.03385471859754e-07
chr15	85234876	85257961	-	intron	14	SEC11A	15971	uc002blb.2,uc002blc.2,uc031qtf.1,uc031qtg.1,uc031qth.1,uc031qti.1,uc031qtj.1	SEC11A	23478	U2	26	119	97	117	105	147	118	144	16	27	23	54	28	86	27	32	746	899	688	577	724	555	532	716	1107	1006	664	951	535	723	681	518	399.625	1.76104323343844	0.395504400675261	4.45265142544998	8.4816385118402e-06	0.00138586576854254
chr15	85291896	85307937	+	intron	2	ZNF592	15972	uc002bld.3,uc010upb.2	ZNF592	9640	U2	36	36	100	97	24	79	75	90	17	21	16	25	36	16	26	11	64	31	34	62	61	27	76	67	62	54	80	71	40	76	51	44	50.15625	1.85622804438138	0.41939383417195	4.42597838388899	9.60061382884455e-06	0.00152625862246803
chr15	89856204	89857842	*	intron	72	FANCI	16002	uc002bnm.1,uc002bnn.1,uc010bnp.1,uc002bno.3,uc002bnp.1,uc002bnq.1,uc002bnr.4,uc002bns.4	FANCI,POLG	55215,5428	U2	43	21	65	130	59	70	113	73	35	22	26	41	26	27	18	45	185	299	288	169	120	296	174	109	386	371	187	280	293	172	258	207	144	1.65133826843972	0.409849823522331	4.02913011953449	5.59836261611738e-05	0.00604075195961265
chr15	90432373	90437112	-	intron	14	AP3S2	16014	uc002boq.4,uc002bor.4,uc010bns.3,uc002bos.4,uc031qto.1,uc002bot.1,uc002bou.2	AP3S2,C15orf38,C15orf38-AP3S2,MIR5094	10239,100526783,100847059,348110	U2	75	120	264	308	72	200	111	70	17	27	8	30	32	14	28	40	501	299	121	136	208	133	234	239	160	150	191	317	116	150	407	120	153.0625	2.42210173708945	0.512561196296399	4.72548791166941	2.29563491288965e-06	0.000475072600564225
chr15	90643928	90645507	-	intron	22	NA	16016	uc010uqb.2,uc002box.3,uc010uqc.2	IDH2	3418	U2	43	91	270	62	31	196	158	56	38	51	26	21	31	16	41	29	60	113	111	54	60	65	98	55	173	178	137	105	94	78	101	108	85.9375	2.50295581836204	0.4852231421443	5.15836035210721	2.49121810213888e-07	7.11950390423124e-05
chr15	91142768	91145555	+	intron	8	NA	16026	uc002bpn.4,uc002bpo.4,uc002bpp.4	CRTC3	64784	U2	69	27	52	92	62	74	88	119	18	18	17	11	25	10	28	16	27	20	17	24	37	15	16	54	22	41	34	26	37	58	39	25	38.0625	2.45278608186959	0.428041598047473	5.73025166959955	1.00281738144161e-08	4.4774119638937e-06
chr15	91145618	91147616	+	intron	10	CRTC3	16026	uc002bpn.4,uc002bpo.4,uc002bpp.4	CRTC3	64784	U2	16	6	13	27	19	16	14	63	6	4	6	4	5	7	4	8	63	45	37	55	84	36	44	111	45	86	72	54	81	113	80	51	39.84375	2.27660283015945	0.510168894351108	4.46244930917456	8.10281006377052e-06	0.00133885948109949
chr16	284857	299547	*	intron	26	ITFG3	16292	uc010bqr.2,uc002cgf.3,uc002cgg.2,uc010uud.1,uc002cgh.3,uc002cgm.1,uc002cgn.1,uc002cgo.1,uc010bqt.1,uc002cga.1,uc002cgb.1,uc002cgc.1,uc002cgd.1,uc002cge.1,uc021szo.1,uc010bqq.1,uc002cgi.1,uc002cgj.1,uc002cgk.1,uc010bqs.1,uc010uue.2,uc002cgp.2,uc002cgq.2	ARHGDIG,AXIN1,ITFG3,LUC7L,PDIA2,RGS11	83986,398,64714,55692,NA,8786,8312	U2	136	303	286	320	69	256	222	159	89	77	26	118	89	25	86	72	60	69	59	43	48	69	63	35	140	117	52	84	66	41	85	63	107.09375	2.12803756761425	0.438050176259266	4.85797674089907	1.18591336299467e-06	0.000276073489113115
chr16	385567	396147	*	intron	136	NA	16292	uc010bqr.2,uc002cgf.3,uc002cgg.2,uc010uud.1,uc002cgh.3,uc002cgm.1,uc002cgn.1,uc002cgo.1,uc010bqt.1,uc002cga.1,uc002cgb.1,uc002cgc.1,uc002cgd.1,uc002cge.1,uc021szo.1,uc010bqq.1,uc002cgi.1,uc002cgj.1,uc002cgk.1,uc010bqs.1,uc010uue.2,uc002cgp.2,uc002cgq.2	ARHGDIG,AXIN1,ITFG3,LUC7L,PDIA2,RGS11	83986,398,64714,55692,NA,8786,8312	U2	59	62	137	176	41	118	141	95	22	24	51	81	41	29	71	29	113	86	106	107	73	91	95	49	149	129	60	183	115	91	100	109	88.53125	1.63079594868406	0.418682276074738	3.8950680309977	9.81711720613573e-05	0.00923808967175462
chr16	397107	402368	*	intron	138	AXIN1	16292	uc010bqr.2,uc002cgf.3,uc002cgg.2,uc010uud.1,uc002cgh.3,uc002cgm.1,uc002cgn.1,uc002cgo.1,uc010bqt.1,uc002cga.1,uc002cgb.1,uc002cgc.1,uc002cgd.1,uc002cge.1,uc021szo.1,uc010bqq.1,uc002cgi.1,uc002cgj.1,uc002cgk.1,uc010bqs.1,uc010uue.2,uc002cgp.2,uc002cgq.2	ARHGDIG,AXIN1,ITFG3,LUC7L,PDIA2,RGS11	83986,398,64714,55692,NA,8786,8312	U2	66	74	136	137	31	132	148	110	32	39	27	45	47	19	41	33	119	94	115	116	79	97	105	56	164	144	67	201	126	97	112	127	91.75	1.96965692242944	0.371891466018076	5.2963219175718	1.18158459258589e-07	3.81706679599987e-05
chr16	578030	583945	+	intron	2	SOLH	16300	uc002chg.3,uc002chh.1,uc002chi.3,uc031qun.1,uc021szr.1,uc002chj.3	MIR3176,MIR5587,SOLH	6650,100847028,100423037	U2	17	22	107	60	29	93	71	80	24	34	25	20	32	37	35	16	6	10	23	10	5	6	15	5	31	26	18	25	17	11	9	22	29.40625	2.09393607441362	0.526314465619413	3.97848854857008	6.93547510038203e-05	0.00713538527623262
chr16	1453346	1463846	*	intron	50	UNKL	16334	uc002clm.3,uc002cln.3,uc002clo.3,uc002clp.3,uc031qup.1,uc010brn.3,uc002clq.3	GNPTG,UNKL	84572,64718	U2	75	102	352	306	45	322	252	76	24	20	10	25	40	20	15	23	87	26	25	34	32	23	97	42	57	32	54	42	24	65	33	54	76.0625	3.09186469714677	0.551923482616796	5.60198069936712	2.11916157234087e-08	8.45896741428989e-06
chr16	1509189	1510418	-	intron	36	CLCN7	16337	uc002clu.3,uc002clv.3,uc002clw.3	CLCN7	1186	U2	4915	1903	6398	7689	2869	5671	5754	992	813	576	867	730	700	499	1097	767	774	449	1009	930	628	897	917	280	671	444	327	604	368	362	394	403	1615.53125	1.8612005869856	0.424043778764618	4.38917083610543	1.13783660654931e-05	0.0017546307891876
chr16	1510529	1510816	-	intron	38	CLCN7	16337	uc002clu.3,uc002clv.3,uc002clw.3	CLCN7	1186	U12	1410	536	1775	1789	817	1366	1741	328	208	182	311	264	231	170	280	180	470	337	655	577	414	542	629	177	631	495	329	543	314	358	304	321	583.875	2.2123889050559	0.406432625048896	5.44343334836797	5.22632946132503e-08	1.86337673194762e-05
chr16	1705302	1705877	+	intron	20	CRAMP1L	16340	uc010uvh.2,uc002cmf.3,uc002cmg.3,uc010brt.3,uc010bru.3,uc010uvi.2,uc010uvj.2,uc010uvk.2	CRAMP1L,HN1L	57585,90861	U12	116	86	94	89	103	105	266	276	18	26	32	34	20	30	8	18	40	33	35	30	40	33	76	64	57	72	77	66	46	67	63	36	67.375	3.07285322649991	0.419904888067538	7.31797441235232	2.51741848330964e-13	2.95832922615042e-10
chr16	2205860	2213883	*	intron	2	TRAF7	16353	uc002cow.3,uc010bsg.1	CASKIN1,TRAF7	84231,57524	U2	70	127	198	305	82	272	86	57	51	78	30	38	52	113	23	50	204	129	131	117	127	108	132	77	226	228	137	182	114	166	141	126	124.28125	1.82524927808367	0.455642698111454	4.00587847813421	6.17874111329344e-05	0.00649687772623489
chr16	2256216	2256358	*	intron	2	MLST8	16354	uc002coy.3,uc002coz.3,uc002cpb.3,uc002cpc.3,uc002cpd.3,uc010uvx.2,uc002cpe.3,uc010uvy.2,uc002cpf.3,uc002cph.3,uc002cpi.2,uc010bsh.3	BRICD5,MLST8	64223,283870	U2	28	7	38	17	14	33	23	14	12	8	8	0	6	5	5	5	94	121	158	60	82	110	86	48	204	209	108	153	95	102	104	95	64.125	2.32367194025581	0.477001326059148	4.8714161016141	1.10801212053083e-06	0.000259584089985862
chr16	2512241	2512415	+	intron	4	C16orf59	16365	uc002cqg.2,uc002cqh.3,uc002cqi.3,uc010uwb.2,uc031qur.1	C16orf59	80178	U12	8	5	12	3	1	13	9	4	0	4	3	3	1	0	0	1	8	20	28	8	2	16	19	9	52	76	36	46	36	8	35	31	15.53125	3.73696330004226	0.77177880027579	4.84201340942104	1.28530088029456e-06	0.000295002659701733
chr16	2614644	2615553	*	intron	8	NA	16370	uc010uwe.2,uc002cqs.4,uc002cqt.4,uc010bsn.4,uc002cqu.4,uc002cqv.1,uc002cqw.1,uc010bsp.1	AX748261,DQ577714,PDPK1	5170,NA	U2	68	34	54	88	35	57	88	130	91	73	76	151	69	80	118	50	12	14	18	12	7	13	8	9	112	59	26	75	44	22	61	29	55.71875	1.8484440105665	0.465615687895823	3.96989203460874	7.19052066052027e-05	0.0073451818594284
chr16	2684641	2685550	*	intron	18	NA	16371	uc002cqx.3,uc002cqy.3,uc002cra.1,uc010uwf.2,uc002cqz.1	AK056253,FLJ42627,LOC652276,PDPK1	652276,NA,645644	U2	68	34	54	88	35	57	88	130	91	73	76	151	69	79	118	50	12	14	16	12	7	13	8	10	104	58	26	73	44	22	60	28	55.25	1.82158058239833	0.457634592732888	3.98042589289475	6.87919085418319e-05	0.00711122436413464
[truncated: 516 more rows]
[truncated: 2 more columns]
